# Supplementary material for: Draper‐ATG3 Interaction Positively Regulates Autophagy to Mediate Silk Gland Degradation in Bombyx mori
Source: Adv Sci (Weinh). 2025 Sep 15;12(45):e04664. doi: 10.1002/advs.202504664 (PMC12677660; doi:10.1002/advs.202504664)
Supplement: Supplementary file 2 — Supporting Information [file ADVS-12-e04664-s002.xlsx]

## Sheet: 1
Table S1. Primer used for synthesis sgRNA template, checking mutants and synthesis antigen protein.
Name	Sequence (5’-3’)
Draper-sgRNA1-F	GAAATTAATACGACTCACTATAGGTGCGTGGAGTCGTGCGTGCAGTTTTAGAGCTAGAAATAGC
Draper-sgRNA2-F	GAAATTAATACGACTCACTATAGGTACGTGTGCTCATGGATATGGTTTTAGAGCTAGAAATAGC
CRISPR-sgRNA-R	AAAAGCACCGACTCGGTGCCACTTTTTCAAGTTGATAACGGACTAGCCTTATTTTAACTTGCTATTTCTAGCTCTAAAAC
Draper-check-F	GAACTGAGACACTCACGAAATA
Draper-check-R	GTCCACCCGTCTAAGCA
Draper-antigen-F	catatcgaaggtaggcatatgATATGTTAGTACAATTGAAATGGTTTGAA
Draper-antigen-R	agactgcaggtcgacaagcttTTAATGGTGATGGTGATGATGCCCCGTAAAGCCTGCTTCA

## Sheet: 2
Table S2. 746 DEPs identified in the MSG of Draper mutant group compared to the wild-type group.
Protein IDs	WT	Draper	pvalue	fc	log2fc	qvalue	regulate	significant	log10pvalue	log10padjust	compare	description	gene_name	symbol	entrez_id	protein_name	cog	cog_description	KO_id	KO_name	paths	pfam	go	subloc	nr	swissprot	kegg_genes	signalp_type	Draper_1	Draper_2	Draper_3	WT_1	WT_2	WT_3
NP_001037199.1	0	125775	1.37e-05	33.5	5.06609	0.00138869	up	yes	-4.6247	-2.85428	Draper|WT	promoting protein precursor [Bombyx mori]	NPC2a	NPC2a	692685		ENOG41122NY(S:Function unknown)	ENOG41122NY(hemolymph coagulation)	K13443	NPC2	bmor04142(Lysosome)	PF02221.18(E1_DerP2_DerF2:ML domain)	GO:0015918(biological_process:sterol transport); GO:0006869(biological_process:lipid transport); GO:0030301(biological_process:cholesterol transport); GO:0003674(molecular_function:molecular_function); GO:0005488(molecular_function:binding); GO:0015850(biological_process:organic hydroxy compound transport); GO:0071702(biological_process:organic substance transport); GO:0110165(cellular_component:…	extracellular	NP_001037199.1(promoting protein precursor [Bombyx mori])		bmor:692685;bmor:101744032;bmor:100101154	signal_peptide(Sec/SPI)	0	132500	116230	0	0	0
NP_001040277.1	0	64529	0.000281	33.5	5.06609	0.00641768	up	yes	-3.53611	-2.19195	Draper|WT	salivary cysteine-rich peptide precursor [Bombyx mori]	692973	692973	692973		ENOG410Y67D(S:Function unknown)	ENOG410Y67D(WAP-type (Whey Acidic Protein) 'four-disulfide core')				PF00095.24(WAP:WAP-type (Whey Acidic Protein) 'four-disulfide core')	GO:0030234(molecular_function:enzyme regulator activity); GO:0061134(molecular_function:peptidase regulator activity); GO:0005575(cellular_component:cellular_component); GO:0005576(cellular_component:extracellular region); GO:0003674(molecular_function:molecular_function); GO:0030414(molecular_function:peptidase inhibitor activity); GO:0004857(molecular_function:enzyme inhibitor activity); GO:009…	extracellular	NP_001040277.1(salivary cysteine-rich peptide precursor [Bombyx mori])		bmor:692973	signal_peptide(Sec/SPI)	53815	68706	71066	0	0	0
XP_004922754.1	0	2254800	0.0002716	33.5	5.06609	0.00627042	up	yes	-3.55037	-2.20201	Draper|WT	phosphatidylethanolamine-binding protein homolog F40A3.3 [Bombyx mori]	101745703	101745703	101745703		COG1881(S:Function unknown)	COG1881(phosphatidylethanolamine-binding protein)	K17419;K06910	MRPL38;PEBP, TFS1		PF01161.23(PBP:Phosphatidylethanolamine-binding protein)		cytoplasmic	XP_004922754.1(phosphatidylethanolamine-binding protein homolog F40A3.3 [Bombyx mori])		bmor:101743314;bmor:100101169;bmor:101745703;bmor:101745023	other	1890400	2510300	2363700	0	0	0
XP_004926666.2	0	59603.7	0.009047	33.5	5.06609	0.0461919	up	yes	-2.04302	-1.33534	Draper|WT	alaserpin [Bombyx mori]			101739125		COG4826(K:Transcription)	COG4826(CTD (Carboxy-terminal domain, RNA polymerase II, polypeptide A))				PF00079.23(Serpin:Serpin (serine protease inhibitor))	GO:0004866(molecular_function:endopeptidase inhibitor activity); GO:0061135(molecular_function:endopeptidase regulator activity); GO:0061134(molecular_function:peptidase regulator activity); GO:0005575(cellular_component:cellular_component); GO:0003674(molecular_function:molecular_function); GO:0030414(molecular_function:peptidase inhibitor activity); GO:0004867(molecular_function:serine-type end…	extracellular	XP_004926666.2(alaserpin [Bombyx mori])		bmor:100272188;bmor:101739125;bmor:100272190;bmor:100272185;bmor:100272179	signal_peptide(Sec/SPI)	68866	34716	0	0	0	0
XP_004928858.1	0	18757.6	0.000555	33.5	5.06609	0.00893046	up	yes	-3.24795	-2.04864	Draper|WT	apyrase [Bombyx mori]			101744472		COG0737(F:Nucleotide transport and metabolism)	COG0737(5-Nucleotidase)				PF02872.21(5_nucleotid_C:5'-nucleotidase, C-terminal domain); PF00149.31(Metallophos:Calcineurin-like phosphoesterase)		extracellular	XP_004928858.1(apyrase [Bombyx mori])		bmor:101743541;bmor:101746814;bmor:101746956;bmor:101744472;bmor:101736450	signal_peptide(Sec/SPI)	18327	15756	0	0	0	0
XP_004928916.1	0	43189.7	0.0006097	33.5	5.06609	0.00918442	up	yes	-3.20782	-2.03648	Draper|WT	glucose dehydrogenase [FAD, quinone] [Bombyx mori]					COG2303(S:Function unknown)	COG2303(surfeit locus protein)	K00108	betA, CHDH	bmor00260(Glycine, serine and threonine metabolism); bmor01100(Metabolic pathways)	PF00732.22(GMC_oxred_N:GMC oxidoreductase); PF05199.16(GMC_oxred_C:GMC oxidoreductase)	GO:0043168(molecular_function:anion binding); GO:0050660(molecular_function:flavin adenine dinucleotide binding); GO:0016614(molecular_function:oxidoreductase activity, acting on CH-OH group of donors); GO:0097159(molecular_function:organic cyclic compound binding); GO:0000166(molecular_function:nucleotide binding); GO:0036094(molecular_function:small molecule binding); GO:0003824(molecular_funct…	peroxisomal	XP_004928916.1(glucose dehydrogenase [FAD, quinone] [Bombyx mori])		bmor:110384739;bmor:101741817;bmor:101741114;bmor:101746860;bmor:110385688	signal_peptide(Sec/SPI)	47293	47901	34375	0	0	0
XP_004923913.1	18802	112072	0.005375	5.961	2.576	0.0332843	up	yes	-2.26881	-1.47763	Draper|WT	15-hydroxyprostaglandin dehydrogenase [NAD(+)] [Bombyx mori]	101744214	101744214	101744214		COG1028(E:Amino acid transport and metabolism)	COG1028(aminotransferase)	K00069	HPGD	bmor00590(Arachidonic acid metabolism)	PF00106.28(adh_short:short chain dehydrogenase); PF13561.9(adh_short_C2:Enoyl-(Acyl carrier protein) reductase)		extracellular	XP_004923913.1(15-hydroxyprostaglandin dehydrogenase [NAD(+)] [Bombyx mori])		bmor:101744214;bmor:732963;bmor:101747201;bmor:101744069;bmor:101738555	signal_peptide(Sec/SPI)	146050	95269	94898	19054	19676	17676
NP_001037370.1	81058.3	339967	0.02142	4.194	2.068	0.0793998	up	yes	-1.66898	-1.10013	Draper|WT	defensin-like protein precursor [Bombyx mori]	692778	692778	692778		ENOG4110QSY(S:Function unknown)	ENOG4110QSY(-)						extracellular	NP_001037370.1(defensin-like protein precursor [Bombyx mori])		bmor:692778	signal_peptide(Sec/SPI)	295550	477370	246980	0	73060	0
NP_001139413.1	9167200	3.27613e+07	0.004812	3.574	1.838	0.0314483	up	yes	-2.31677	-1.50227	Draper|WT	fibrohexamerin precursor [Bombyx mori]	P25	P25	100146105	Fibrohexamerin	ENOG4110SS9(S:Function unknown)	ENOG4110SS9(Fibroin P25)				PF07294.14(Fibroin_P25:Fibroin P25)	GO:0005575(cellular_component:cellular_component); GO:0005576(cellular_component:extracellular region); GO:0003674(molecular_function:molecular_function); GO:0110165(cellular_component:cellular anatomical entity); GO:0005198(molecular_function:structural molecule activity)	extracellular	NP_001139413.1(fibrohexamerin precursor [Bombyx mori])		bmor:100146105;bmor:110386211	signal_peptide(Sec/SPI)	28362000	40944000	28978000	8162900	10726000	8612700
NP_001037088.1	54975.7	188860	0.001788	3.435	1.78	0.0168787	up	yes	-2.74521	-1.7724	Draper|WT	hemolin precursor [Bombyx mori]	692643	692643	692643		ENOG410XSVG(J:Translation, ribosomal structure and biogenesis)	ENOG410XSVG((ribosomal) protein)	K17341;K06754;K06756	HMCN;ROBO2;NRCAM		PF13927.9(Ig_3:Immunoglobulin domain); PF07679.19(I-set:Immunoglobulin I-set domain); PF13895.9(Ig_2:Immunoglobulin domain); PF00047.28(ig:Immunoglobulin domain); PF07686.20(V-set:Immunoglobulin V-set domain); PF08205.15(C2-set_2:CD80-like C2-set immunoglobulin domain)	GO:0006955(biological_process:immune response); GO:0006807(biological_process:nitrogen compound metabolic process); GO:0003674(molecular_function:molecular_function); GO:0042742(biological_process:defense response to bacterium); GO:0050829(biological_process:defense response to Gram-negative bacterium); GO:0008233(molecular_function:peptidase activity); GO:0008236(molecular_function:serine-type p…	extracellular	NP_001037088.1(hemolin precursor [Bombyx mori])		bmor:101742959;bmor:692643;bmor:101737078;bmor:101741619;bmor:101737220	signal_peptide(Sec/SPI)	163100	216670	186810	52381	72372	40174
NP_001106745.1	4.10857e+06	1.40493e+07	0.002427	3.42	1.774	0.0202155	up	yes	-2.61314	-1.6941	Draper|WT	carboxypeptidase inhibitor precursor [Bombyx mori]	100134929	100134929	100134929		ENOG410XZ3K(S:Function unknown); ENOG4110R58(S:Function unknown)	ENOG410XZ3K(-); ENOG4110R58(-)					GO:0016787(molecular_function:hydrolase activity); GO:0003824(molecular_function:catalytic activity); GO:0004180(molecular_function:carboxypeptidase activity); GO:0140096(molecular_function:catalytic activity, acting on a protein); GO:0008238(molecular_function:exopeptidase activity); GO:0003674(molecular_function:molecular_function); GO:0008233(molecular_function:peptidase activity)	extracellular	NP_001106745.1(carboxypeptidase inhibitor precursor [Bombyx mori])		bmor:100134929	signal_peptide(Sec/SPI)	12271000	13039000	16838000	3478200	4756600	4090900
XP_004929039.1	201153	675083	0.002444	3.356	1.747	0.0201987	up	yes	-2.61013	-1.69446	Draper|WT	phospholipase A2 [Bombyx mori]			101746631		ENOG410YVBF(M:Cell wall/membrane/envelope biogenesis)	ENOG410YVBF(Phospholipase)	K01047	PLA2G, SPLA2	bmor00592(alpha-Linolenic acid metabolism); bmor01100(Metabolic pathways); bmor00564(Glycerophospholipid metabolism); bmor00590(Arachidonic acid metabolism); bmor00565(Ether lipid metabolism)	PF05826.15(Phospholip_A2_2:Phospholipase A2)		extracellular	XP_004929039.1(phospholipase A2 [Bombyx mori])		bmor:101746631;bmor:101746203;bmor:101746346;bmor:101745772;bmor:101746486	signal_peptide(Sec/SPI)	615990	812530	596730	192970	221490	189000
NP_001037422.1	45442	146347	0.001247	3.221	1.688	0.0133769	up	yes	-2.90066	-1.87332	Draper|WT	yellow-d precursor [Bombyx mori]	692999	692999	692999		ENOG4110U30(S:Function unknown)	ENOG4110U30(melanin biosynthetic process)				PF03022.19(MRJP:Major royal jelly protein)		plasma membrane	NP_001037422.1(yellow-d precursor [Bombyx mori])		bmor:101738082;bmor:101737681;bmor:101736658;bmor:693001;bmor:692999	signal_peptide(Sec/SPI)	169260	142210	127570	41073	48528	46725
NP_001037090.1	46570.1	144517	0.0004208	3.103	1.634	0.00770499	up	yes	-3.36572	-2.11266	Draper|WT	serine protease inhibitor 4 precursor [Bombyx mori]	692644	692644	692644		COG4826(O:Posttranslational modification, protein turnover, chaperones); ENOG4111MUA(S:Function unknown)	COG4826(serine-type endopeptidase inhibitor activity); ENOG4111MUA(chromosome 2 open reading frame 47)				PF00079.23(Serpin:Serpin (serine protease inhibitor))	GO:0004866(molecular_function:endopeptidase inhibitor activity); GO:0061135(molecular_function:endopeptidase regulator activity); GO:0061134(molecular_function:peptidase regulator activity); GO:0005575(cellular_component:cellular_component); GO:0003674(molecular_function:molecular_function); GO:0030414(molecular_function:peptidase inhibitor activity); GO:0004867(molecular_function:serine-type end…	extracellular	NP_001037090.1(serine protease inhibitor 4 precursor [Bombyx mori])		bmor:100272196;bmor:100272178;bmor:692688;bmor:692644;bmor:100272173	signal_peptide(Sec/SPI)	126510	152640	154400	0	44338	48175
XP_004929234.1	90182.7	268633	0.0003081	2.979	1.575	0.00654404	up	yes	-3.49744	-2.18349	Draper|WT	venom dipeptidyl peptidase 4 [Bombyx mori]			101745874		COG1506(O:Posttranslational modification, protein turnover, chaperones)	COG1506(GDP dissociation inhibitor)	K23014;K01278	DPP10;DPP4, CD26		PF00930.24(DPPIV_N:Dipeptidyl peptidase IV (DPP IV) N-terminal region); PF00326.24(Peptidase_S9:Prolyl oligopeptidase family)	GO:0044238(biological_process:primary metabolic process); GO:0003674(molecular_function:molecular_function); GO:1901564(biological_process:organonitrogen compound metabolic process); GO:0017171(molecular_function:serine hydrolase activity); GO:0019538(biological_process:protein metabolic process); GO:0016787(molecular_function:hydrolase activity); GO:0140096(molecular_function:catalytic activity,…	lysosomal	XP_004929234.1(venom dipeptidyl peptidase 4 [Bombyx mori])		bmor:101744064;bmor:101745874;bmor:101742684;bmor:101742792;bmor:101742112	signal_peptide(Sec/SPI)	292250	273110	240540	85471	91490	93587
NP_001037488.1	23988000	7.09443e+07	0.01528	2.957	1.564	0.0631415	up	yes	-1.81559	-1.19962	Draper|WT	fibroin light chain precursor [Bombyx mori]			693047		ENOG4110RKT(S:Function unknown)	ENOG4110RKT(Fibroin light chain (L-fibroin))				PF05849.14(L-fibroin:Fibroin light chain (L-fibroin))	GO:0005575(cellular_component:cellular_component); GO:0005576(cellular_component:extracellular region); GO:0110165(cellular_component:cellular anatomical entity)	extracellular	NP_001037488.1(fibroin light chain precursor [Bombyx mori])		bmor:693047	signal_peptide(Sec/SPI)	57810000	62062000	92961000	19212000	30245000	22507000
NP_001037057.1	334510	873257	0.001061	2.611	1.385	0.0120511	up	yes	-2.97021	-1.91861	Draper|WT	BCP inhibitor precursor [Bombyx mori]	bcpi	bcpi	692611		ENOG4110R2S(S:Function unknown); ENOG41119YM(S:Function unknown)	ENOG4110R2S(Cathepsin propeptide inhibitor domain (I29)); ENOG41119YM(Cathepsin propeptide inhibitor domain (I29))				PF08246.15(Inhibitor_I29:Cathepsin propeptide inhibitor domain (I29))	GO:0044238(biological_process:primary metabolic process); GO:0003674(molecular_function:molecular_function); GO:1901564(biological_process:organonitrogen compound metabolic process); GO:0016787(molecular_function:hydrolase activity); GO:0019538(biological_process:protein metabolic process); GO:0003824(molecular_function:catalytic activity); GO:0140096(molecular_function:catalytic activity, acting…	plasma membrane	NP_001037057.1(BCP inhibitor precursor [Bombyx mori])		bmor:692611;bmor:101738364	signal_peptide(Sec/SPI)	765810	960750	893210	280080	352220	371230
NP_001108339.1	69400	176320	0.0006734	2.541	1.345	0.0094722	up	yes	-3.16533	-2.02309	Draper|WT	integument esterase 1 precursor [Bombyx mori]	100141431	100141431	100141431	Carboxylic ester hydrolase	COG2272(J:Translation, ribosomal structure and biogenesis)	COG2272(Protein S19 forms a complex with S13 that binds strongly to the 16S ribosomal RNA (By similarity))	K01049	ACHE	bmor00564(Glycerophospholipid metabolism)	PF00135.31(COesterase:Carboxylesterase family); PF20434.1(BD-FAE:BD-FAE)	GO:0016787(molecular_function:hydrolase activity); GO:0003674(molecular_function:molecular_function); GO:0016788(molecular_function:hydrolase activity, acting on ester bonds); GO:0052689(molecular_function:carboxylic ester hydrolase activity); GO:0003824(molecular_function:catalytic activity)	cytoplasmic	NP_001108339.1(integument esterase 1 precursor [Bombyx mori])		bmor:100126869;bmor:692374;bmor:101742832;bmor:100141431;bmor:100500761	signal_peptide(Sec/SPI)	188870	163090	177000	82287	72205	53708
NP_001037508.1	2041000	4.41333e+06	0.007453	2.162	1.112	0.0407994	up	yes	-2.12709	-1.38924	Draper|WT	ribosomal protein S16 [Bombyx mori]	RpS16	RpS16	693058		COG0103(J:Translation, ribosomal structure and biogenesis)	COG0103(30S ribosomal protein S9)	K02960	RP-S16e, RPS16	bmor03010(Ribosome)	PF00380.22(Ribosomal_S9:Ribosomal protein S9/S16)	GO:0043232(cellular_component:intracellular non-membrane-bounded organelle); GO:0044249(biological_process:cellular biosynthetic process); GO:0034641(biological_process:cellular nitrogen compound metabolic process); GO:0006807(biological_process:nitrogen compound metabolic process); GO:0003674(molecular_function:molecular_function); GO:0034645(biological_process:cellular macromolecule biosyntheti…	cytoplasmic	NP_001037508.1(ribosomal protein S16 [Bombyx mori])		bmor:693058	other	4534800	4993900	3711300	1755800	2619600	1747600
XP_004926879.1	373763	799567	0.006563	2.139	1.097	0.0373721	up	yes	-2.18224	-1.42734	Draper|WT	apolipoprotein D [Bombyx mori]			101742345		COG3040(M:Cell wall/membrane/envelope biogenesis)	COG3040(Outer membrane lipoprotein)	K03098	APOD		PF00061.26(Lipocalin:Lipocalin / cytosolic fatty-acid binding protein family); PF08212.15(Lipocalin_2:Lipocalin-like domain)		extracellular	XP_004926879.1(apolipoprotein D [Bombyx mori])		bmor:101742419;bmor:101739203;bmor:101742345;bmor:100286767	signal_peptide(Sec/SPI)	712920	725120	960660	344710	396190	380390
XP_004928622.1	66545.3	135957	0.01933	2.043	1.031	0.0738434	up	yes	-1.71354	-1.13163	Draper|WT	protein obstructor-E [Bombyx mori]	101739926	101739926	101739926		ENOG410ZSCN(S:Function unknown)	ENOG410ZSCN(Cuticular protein analogous to peritrophins 3-A1)				PF01607.27(CBM_14:Chitin binding Peritrophin-A domain)	GO:0097367(molecular_function:carbohydrate derivative binding); GO:0005575(cellular_component:cellular_component); GO:0005576(cellular_component:extracellular region); GO:0003674(molecular_function:molecular_function); GO:0008061(molecular_function:chitin binding); GO:0110165(cellular_component:cellular anatomical entity); GO:0005488(molecular_function:binding)	extracellular	XP_004928622.1(protein obstructor-E [Bombyx mori])		bmor:101739926;bmor:101740062;bmor:101743739;bmor:733010;bmor:101740330	signal_peptide(Sec/SPI)	137880	166620	103370	68881	66510	64245
NP_001040470.1	204563	376077	0.0001498	1.838	0.8781	0.00418652	up	yes	-3.79642	-2.37711	Draper|WT	gasp precursor [Bombyx mori]	733010	733010	733010		ENOG410XQ49(S:Function unknown)	ENOG410XQ49(Chitin binding Peritrophin-A domain)				PF01607.27(CBM_14:Chitin binding Peritrophin-A domain)	GO:0097367(molecular_function:carbohydrate derivative binding); GO:0005575(cellular_component:cellular_component); GO:0005576(cellular_component:extracellular region); GO:0003674(molecular_function:molecular_function); GO:0008061(molecular_function:chitin binding); GO:0110165(cellular_component:cellular anatomical entity); GO:0005488(molecular_function:binding)	extracellular	NP_001040470.1(gasp precursor [Bombyx mori])		bmor:101739926;bmor:101740062;bmor:101740197;bmor:733010;bmor:101740330	signal_peptide(Sec/SPI)	360570	386340	381320	222530	191140	200020
NP_001037430.1	654423	1184100	0.0001121	1.809	0.8552	0.00340143	up	yes	-3.91328	-2.46706	Draper|WT	yellow-b precursor [Bombyx mori]	693003	693003	693003		COG3386(S:Function unknown)	COG3386(splicing factor (U2AF))				PF03022.19(MRJP:Major royal jelly protein)		extracellular	NP_001037430.1(yellow-b precursor [Bombyx mori])		bmor:693003;bmor:101738082;bmor:101737681;bmor:693005;bmor:101736658	signal_peptide(Sec/SPI)	1240500	1186200	1125600	677060	641490	644720
NP_001037464.2	8.72107e+06	1.54063e+07	0.009635	1.767	0.8213	0.0475924	up	yes	-2.0157	-1.32237	Draper|WT	fibroinase precursor [Bombyx mori]			693031		COG4870(T:Signal transduction mechanisms)	COG4870(Mitogen-activated protein kinase)	K01365;K01373	CTSL;CTSF	bmor04140(Autophagy - animal); bmor04142(Lysosome); bmor04145(Phagosome)	PF00112.26(Peptidase_C1:Papain family cysteine protease); PF08246.15(Inhibitor_I29:Cathepsin propeptide inhibitor domain (I29))	GO:0044238(biological_process:primary metabolic process); GO:0003674(molecular_function:molecular_function); GO:1901564(biological_process:organonitrogen compound metabolic process); GO:0016787(molecular_function:hydrolase activity); GO:0019538(biological_process:protein metabolic process); GO:0003824(molecular_function:catalytic activity); GO:0140096(molecular_function:catalytic activity, acting…	lysosomal	NP_001037464.2(fibroinase precursor [Bombyx mori])		bmor:101741510;bmor:101737724;bmor:693031;bmor:778511;bmor:100188964	signal_peptide(Sec/SPI)	13659000	14305000	18255000	8723000	8742700	8697500
NP_001037448.1	330030	565307	0.00837	1.713	0.7765	0.0441138	up	yes	-2.07676	-1.35533	Draper|WT	lysozyme precursor [Bombyx mori]			693015	Lysozyme	ENOG4111QHM(G:Carbohydrate transport and metabolism)	ENOG4111QHM(those in tissues and body fluids are associated with the monocyte- macrophage system and enhance the activity of immunoagents)	K13915	LYZ		PF00062.23(Lys:C-type lysozyme/alpha-lactalbumin family)	GO:0016798(molecular_function:hydrolase activity, acting on glycosyl bonds); GO:0003796(molecular_function:lysozyme activity); GO:0003674(molecular_function:molecular_function); GO:0042742(biological_process:defense response to bacterium); GO:0019835(biological_process:cytolysis); GO:0043207(biological_process:response to external biotic stimulus); GO:0009617(biological_process:response to bacter…	extracellular	NP_001037448.1(lysozyme precursor [Bombyx mori])		bmor:105842565;bmor:693015;bmor:105842620;bmor:100101198	signal_peptide(Sec/SPI)	494140	651460	550320	360480	309970	319640
NP_001108408.1	46491.6	75293	0.01415	1.619	0.6951	0.0598697	up	yes	-1.84894	-1.22272	Draper|WT	FK506-binding protein precursor [Bombyx mori]			100141467		COG0545(O:Posttranslational modification, protein turnover, chaperones)	COG0545(Peptidyl-prolyl cis-trans isomerase)	K09569;K09577;K09571;K09568	FKBP2;FKBP14;FKBP4_5;FKBP1		PF00254.31(FKBP_C:FKBP-type peptidyl-prolyl cis-trans isomerase); PF00036.35(EF-hand_1:EF hand); PF13405.9(EF-hand_6:EF-hand domain); PF13499.9(EF-hand_7:EF-hand domain pair); PF13202.9(EF-hand_5:EF hand); PF13833.9(EF-hand_8:EF-hand domain pair)	GO:0043231(cellular_component:intracellular membrane-bounded organelle); GO:0043169(molecular_function:cation binding); GO:0016853(molecular_function:isomerase activity); GO:0043227(cellular_component:membrane-bounded organelle); GO:0140096(molecular_function:catalytic activity, acting on a protein); GO:0043167(molecular_function:ion binding); GO:0005575(cellular_component:cellular_component); GO…	ER	NP_001108408.1(FK506-binding protein precursor [Bombyx mori])		bmor:100141467;bmor:732917;bmor:692541;bmor:101736991;bmor:733041	signal_peptide(Sec/SPI)	71952	88274	65653	44231	0	49540
NP_001036841.1	1.00713e+06	1.48547e+06	0.01077	1.475	0.5607	0.0509476	up	yes	-1.96738	-1.29279	Draper|WT	Annexin IX isoform A [Bombyx mori]	692381	692381	692381	Annexin	ENOG410XPUN(K:Transcription); COG1245(S:Function unknown)	ENOG410XPUN(steroid hormone receptor activity); COG1245(ATP-binding cassette, sub-family E)	K17095	ANXA7_11		PF00191.23(Annexin:Annexin)	GO:0043169(molecular_function:cation binding); GO:0005543(molecular_function:phospholipid binding); GO:0005544(molecular_function:calcium-dependent phospholipid binding); GO:0008289(molecular_function:lipid binding); GO:0043167(molecular_function:ion binding); GO:0003674(molecular_function:molecular_function); GO:0005509(molecular_function:calcium ion binding); GO:0046872(molecular_function:metal…	cytoplasmic	NP_001036841.1(Annexin IX isoform A [Bombyx mori])		bmor:692381;bmor:692425;bmor:778459	other	1435700	1555900	1464800	1123800	1089000	808580
NP_001037081.1	1.38957e+06	2.03543e+06	0.02111	1.465	0.5509	0.0788008	up	yes	-1.67531	-1.10341	Draper|WT	cationic peptide CP8 precursor [Bombyx mori]	692636	692636	692636		ENOG4111E65(S:Function unknown)	ENOG4111E65(Fungal protease inhibitor)				PF12190.11(amfpi-1:Fungal protease inhibitor)	GO:0009892(biological_process:negative regulation of metabolic process); GO:0080090(biological_process:regulation of primary metabolic process); GO:0019222(biological_process:regulation of metabolic process); GO:0030414(molecular_function:peptidase inhibitor activity); GO:0003674(molecular_function:molecular_function); GO:0004857(molecular_function:enzyme inhibitor activity); GO:0098772(molecular…	cytoplasmic	NP_001037081.1(cationic peptide CP8 precursor [Bombyx mori])		bmor:692636	other	1705700	2274000	2126600	1371200	1328500	1469000
NP_001091814.1	847677	1.23757e+06	0.00155	1.46	0.546	0.0156028	up	yes	-2.80688	-1.80652	Draper|WT	mitochondrial ATP synthase coupling factor 6 [Bombyx mori]	778519	778519	778519	ATP synthase-coupling factor 6, mitochondrial	ENOG41122G1(C:Energy production and conversion)	ENOG41122G1(Mitochondrial membrane ATP synthase (F(1)F(0) ATP synthase or Complex V) produces ATP from ADP in the presence of a proton gradient across the membrane which is generated by electron transport complexes of the respiratory chain)	K02131	ATPeF0F6, ATP5J	bmor01100(Metabolic pathways); bmor00190(Oxidative phosphorylation)	PF05511.14(ATP-synt_F6:Mitochondrial ATP synthase coupling factor 6)	GO:0009141(biological_process:nucleoside triphosphate metabolic process); GO:0009142(biological_process:nucleoside triphosphate biosynthetic process); GO:0022890(molecular_function:inorganic cation transmembrane transporter activity); GO:0009144(biological_process:purine nucleoside triphosphate metabolic process); GO:0009145(biological_process:purine nucleoside triphosphate biosynthetic process);…	mitochondrial	NP_001091814.1(mitochondrial ATP synthase coupling factor 6 [Bombyx mori])		bmor:778519	other	1284200	1186700	1241800	860600	913520	768910
NP_001037269.1	4.34647e+06	6284100	0.02459	1.446	0.5321	0.0869038	up	yes	-1.60906	-1.06091	Draper|WT	ribosomal protein S18 [Bombyx mori]	RpS18	RpS18	692720	40S ribosomal protein S18	COG0099(J:Translation, ribosomal structure and biogenesis)	COG0099(Located at the top of the head of the 30S subunit, it contacts several helices of the 16S rRNA. In the 70S ribosome it contacts the 23S rRNA (bridge B1a) and protein L5 of the 50S subunit (bridge B1b), connecting the 2 subunits)	K02964	RP-S18e, RPS18	bmor03010(Ribosome)	PF00416.25(Ribosomal_S13:Ribosomal protein S13/S18)	GO:0003676(molecular_function:nucleic acid binding); GO:0043226(cellular_component:organelle); GO:0044249(biological_process:cellular biosynthetic process); GO:0043229(cellular_component:intracellular organelle); GO:0043228(cellular_component:non-membrane-bounded organelle); GO:0003674(molecular_function:molecular_function); GO:0005488(molecular_function:binding); GO:0034645(biological_process:ce…	cytoplasmic	NP_001037269.1(ribosomal protein S18 [Bombyx mori])		bmor:692720	other	5253200	6574200	7024900	4303900	4116700	4618800
NP_001093277.1	910383	1.30577e+06	0.003184	1.434	0.52	0.0237292	up	yes	-2.49567	-1.62453	Draper|WT	tropomyosin-2 isoform 4 [Bombyx mori]	100101174	100101174	100101174		ENOG410XR5K(Z:Cytoskeleton)	ENOG410XR5K(Tropomyosin)				PF00261.23(Tropomyosin:Tropomyosin); PF12718.10(Tropomyosin_1:Tropomyosin like)		nuclear	NP_001093277.1(tropomyosin-2 isoform 4 [Bombyx mori])			other	1226900	1291600	1398800	836130	952420	942600
NP_001036884.1	2.99753e+06	4.29553e+06	0.038	1.433	0.519	0.11336	up	yes	-1.4201	-0.945504	Draper|WT	tubulin alpha chain [Bombyx mori]			692428	Tubulin alpha chain	COG5023(Z:Cytoskeleton)	COG5023(protein polymerization)	K07374	TUBA	bmor04145(Phagosome)	PF00091.28(Tubulin:Tubulin/FtsZ family, GTPase domain); PF03953.20(Tubulin_C:Tubulin C-terminal domain)	GO:0005200(molecular_function:structural constituent of cytoskeleton); GO:0099512(cellular_component:supramolecular fiber); GO:0099513(cellular_component:polymeric cytoskeletal fiber); GO:0035639(molecular_function:purine ribonucleoside triphosphate binding); GO:0003674(molecular_function:molecular_function); GO:0005488(molecular_function:binding); GO:0005198(molecular_function:structural molecul…	cytoplasmic	NP_001036884.1(tubulin alpha chain [Bombyx mori])		bmor:692430;bmor:101745769;bmor:101745545;bmor:692428;bmor:692429	other	4699100	3485000	4702500	2844100	3255000	2893500
NP_001040191.1	173207	248073	0.01693	1.432	0.518	0.0678478	up	yes	-1.77109	-1.1684	Draper|WT	alpha-N-acetylgalactosaminidase precursor [Bombyx mori]	692881	692881	692881	Alpha-galactosidase	ENOG410XPF1(G:Carbohydrate transport and metabolism)	ENOG410XPF1(alpha-galactosidase)	K01204	NAGA	bmor04142(Lysosome); bmor01100(Metabolic pathways); bmor00603(Glycosphingolipid biosynthesis - globo and isoglobo series)	PF16499.8(Melibiase_2:Alpha galactosidase A); PF17450.5(Melibiase_2_C:Alpha galactosidase A C-terminal beta sandwich domain); PF17801.4(Melibiase_C:Alpha galactosidase C-terminal beta sandwich domain); PF02065.21(Melibiase:Melibiase)	GO:0005575(cellular_component:cellular_component); GO:0003674(molecular_function:molecular_function); GO:0000323(cellular_component:lytic vacuole); GO:0043231(cellular_component:intracellular membrane-bounded organelle); GO:0044238(biological_process:primary metabolic process); GO:0005773(cellular_component:vacuole); GO:0016787(molecular_function:hydrolase activity); GO:0016798(molecular_function…	lysosomal	NP_001040191.1(alpha-N-acetylgalactosaminidase precursor [Bombyx mori])		bmor:101735629;bmor:692881;bmor:101736031	signal_peptide(Sec/SPI)	230740	244640	268840	201540	169440	148640
NP_001037364.1	9.44333e+06	1.31213e+07	0.015	1.389	0.474	0.0624706	up	yes	-1.82362	-1.20425	Draper|WT	cellular retinoic acid binding protein [Bombyx mori]	BmFABP1	BmFABP1	692775		ENOG4111US8(I:Lipid transport and metabolism)	ENOG4111US8(acid binding protein)	K08752	FABP3		PF00061.26(Lipocalin:Lipocalin / cytosolic fatty-acid binding protein family); PF14651.9(Lipocalin_7:Lipocalin / cytosolic fatty-acid binding protein family)	GO:0003674(molecular_function:molecular_function); GO:0008289(molecular_function:lipid binding); GO:0005488(molecular_function:binding)	cytoplasmic	NP_001037364.1(cellular retinoic acid binding protein [Bombyx mori])		bmor:119629672;bmor:101744035;bmor:101743601;bmor:101743891;bmor:692775	other	11598000	13262000	14504000	8808600	9764500	9756900
NP_001106743.1	209353	287523	0.007978	1.373	0.4573	0.0423632	up	yes	-2.09756	-1.37291	Draper|WT	cytochrome c oxidase subunit Va [Bombyx mori]	100134927	100134927	100134927	Cytochrome c oxidase subunit 5A, mitochondrial	ENOG4111MPD(O:Posttranslational modification, protein turnover, chaperones)	ENOG4111MPD(cytoChrome c oxidase subunit)	K02264	COX5A	bmor01100(Metabolic pathways); bmor00190(Oxidative phosphorylation)	PF02284.19(COX5A:Cytochrome c oxidase subunit Va)	GO:0009060(biological_process:aerobic respiration); GO:0003674(molecular_function:molecular_function); GO:0005488(molecular_function:binding); GO:0006091(biological_process:generation of precursor metabolites and energy); GO:0098800(cellular_component:inner mitochondrial membrane protein complex); GO:0043169(molecular_function:cation binding); GO:0098803(cellular_component:respiratory chain compl…	mitochondrial	NP_001106743.1(cytochrome c oxidase subunit Va [Bombyx mori])		bmor:100134927	other	300020	284550	278000	237110	202840	188110
NP_001037227.1	2211200	3021300	0.003557	1.366	0.45	0.0256104	up	yes	-2.4477	-1.59141	Draper|WT	ribosomal protein L23 [Bombyx mori]	RpL23	RpL23	692699	60S ribosomal protein L23	COG0093(J:Translation, ribosomal structure and biogenesis)	COG0093(Binds to 23S rRNA. Forms part of two intersubunit bridges in the 70S ribosome (By similarity))	K02894	RP-L23e, RPL23	bmor03010(Ribosome)	PF00238.22(Ribosomal_L14:Ribosomal protein L14p/L23e)	GO:0043232(cellular_component:intracellular non-membrane-bounded organelle); GO:0044249(biological_process:cellular biosynthetic process); GO:0034641(biological_process:cellular nitrogen compound metabolic process); GO:0006807(biological_process:nitrogen compound metabolic process); GO:0003674(molecular_function:molecular_function); GO:0034645(biological_process:cellular macromolecule biosyntheti…	cytoplasmic	NP_001037227.1(ribosomal protein L23 [Bombyx mori])		bmor:692699	other	2885000	3168600	3010300	2063800	2410000	2159800
XP_004929827.1	379937	512410	0.007682	1.349	0.4319	0.0414126	up	yes	-2.11396	-1.38276	Draper|WT	nucleobindin-2 isoform X2 [Bombyx mori]	101746062	101746062	101746062		ENOG410XW7D(U:Intracellular trafficking, secretion, and vesicular transport)	ENOG410XW7D(Nucleobindin)	K20371	NUCB		PF13405.9(EF-hand_6:EF-hand domain); PF13499.9(EF-hand_7:EF-hand domain pair); PF00036.35(EF-hand_1:EF hand)	GO:0043169(molecular_function:cation binding); GO:0043167(molecular_function:ion binding); GO:0005575(cellular_component:cellular_component); GO:0003674(molecular_function:molecular_function); GO:0005488(molecular_function:binding); GO:0046872(molecular_function:metal ion binding); GO:0110165(cellular_component:cellular anatomical entity); GO:0005509(molecular_function:calcium ion binding)	extracellular	XP_004929827.1(nucleobindin-2 isoform X2 [Bombyx mori])		bmor:101746062	signal_peptide(Sec/SPI)	463980	528370	544880	386130	360100	393580
NP_001093284.1	1.57027e+06	2.06857e+06	0.0396	1.317	0.3973	0.115695	up	yes	-1.4022	-0.936647	Draper|WT	abnormal wing disc-like protein [Bombyx mori]	100101186	100101186	100101186	Nucleoside diphosphate kinase	COG0105(F:Nucleotide transport and metabolism)	COG0105(Major role in the synthesis of nucleoside triphosphates other than ATP. The ATP gamma phosphate is transferred to the NDP beta phosphate via a ping-pong mechanism, using a phosphorylated active-site intermediate (By similarity))	K00940	ndk, NME	bmor01100(Metabolic pathways); bmor01240(Biosynthesis of cofactors); bmor00230(Purine metabolism); bmor01232(Nucleotide metabolism); bmor00240(Pyrimidine metabolism); bmor00983(Drug metabolism - other enzymes)	PF00334.22(NDK:Nucleoside diphosphate kinase)	GO:0009218(biological_process:pyrimidine ribonucleotide metabolic process); GO:0009165(biological_process:nucleotide biosynthetic process); GO:0044281(biological_process:small molecule metabolic process); GO:1901362(biological_process:organic cyclic compound biosynthetic process); GO:1901363(molecular_function:heterocyclic compound binding); GO:1901360(biological_process:organic cyclic compound m…	cytoplasmic	NP_001093284.1(abnormal wing disc-like protein [Bombyx mori])		bmor:101736725;bmor:101739864;bmor:100101186	other	2127600	2270200	1807900	1390800	1614300	1705700
NP_001093278.1	4.06677e+06	5344900	3.21e-05	1.314	0.394	0.00174604	up	yes	-4.37613	-2.75547	Draper|WT	actin-depolymerizing factor 1 [Bombyx mori]	100101180	100101180	100101180		ENOG41122P5(S:Function unknown)	ENOG41122P5(actin-depolymerizing factor)	K05765	CFL		PF00241.23(Cofilin_ADF:Cofilin/tropomyosin-type actin-binding protein)	GO:0015629(cellular_component:actin cytoskeleton); GO:0043933(biological_process:macromolecular complex subunit organization); GO:0051128(biological_process:regulation of cellular component organization); GO:0043229(cellular_component:intracellular organelle); GO:0043228(cellular_component:non-membrane-bounded organelle); GO:0003674(molecular_function:molecular_function); GO:0005488(molecular_fun…	cytoplasmic	NP_001093278.1(actin-depolymerizing factor 1 [Bombyx mori])		bmor:100101180	other	5396000	5272300	5366400	4010600	4164700	4025000
NP_001037253.1	2.18653e+06	2.84297e+06	0.001258	1.3	0.3785	0.0134271	up	yes	-2.89688	-1.87169	Draper|WT	ribosomal protein S3 [Bombyx mori]	RpS3	RpS3	692712		COG0092(J:Translation, ribosomal structure and biogenesis)	COG0092(Binds the lower part of the 30S subunit head. Binds mRNA in the 70S ribosome, positioning it for translation (By similarity))	K02985	RP-S3e, RPS3	bmor03010(Ribosome)	PF00189.23(Ribosomal_S3_C:Ribosomal protein S3, C-terminal domain); PF07650.20(KH_2:KH domain)	GO:0015935(cellular_component:small ribosomal subunit); GO:0044249(biological_process:cellular biosynthetic process); GO:0034641(biological_process:cellular nitrogen compound metabolic process); GO:0006807(biological_process:nitrogen compound metabolic process); GO:0003674(molecular_function:molecular_function); GO:0005488(molecular_function:binding); GO:0034645(biological_process:cellular macrom…	cytoplasmic	NP_001037253.1(ribosomal protein S3 [Bombyx mori])		bmor:692712	other	2826500	2846200	2856200	2104500	2347500	2107600
NP_001037114.1	1928800	2481900	0.02797	1.287	0.364	0.0932626	up	yes	-1.55315	-1.03025	Draper|WT	40S ribosomal protein S14 [Bombyx mori]			692654		COG0100(J:Translation, ribosomal structure and biogenesis)	COG0100(Located on the platform of the 30S subunit, it bridges several disparate RNA helices of the 16S rRNA. Forms part of the Shine-Dalgarno cleft in the 70S ribosome (By similarity))	K02955	RP-S14e, RPS14	bmor03010(Ribosome)	PF00411.22(Ribosomal_S11:Ribosomal protein S11)	GO:0043232(cellular_component:intracellular non-membrane-bounded organelle); GO:0044249(biological_process:cellular biosynthetic process); GO:0034641(biological_process:cellular nitrogen compound metabolic process); GO:0006807(biological_process:nitrogen compound metabolic process); GO:0003674(molecular_function:molecular_function); GO:0034645(biological_process:cellular macromolecule biosyntheti…	cytoplasmic	NP_001037114.1(40S ribosomal protein S14 [Bombyx mori])		bmor:692654	other	2272100	2798000	2375600	1872300	1931200	1982900
NP_001040257.1	1.96177e+06	2.50893e+06	0.006008	1.279	0.355	0.0354472	up	yes	-2.22055	-1.4503	Draper|WT	cytosolic malate dehydrogenase [Bombyx mori]	692952	692952	692952	Malate dehydrogenase	COG0039(O:Posttranslational modification, protein turnover, chaperones)	COG0039(PPIases accelerate the folding of proteins (By similarity))	K00025;K00026	MDH1;MDH2	bmor00620(Pyruvate metabolism); bmor00630(Glyoxylate and dicarboxylate metabolism); bmor01100(Metabolic pathways); bmor01200(Carbon metabolism); bmor00270(Cysteine and methionine metabolism); bmor00020(Citrate cycle (TCA cycle))	PF02866.21(Ldh_1_C:lactate/malate dehydrogenase, alpha/beta C-terminal domain); PF00056.26(Ldh_1_N:lactate/malate dehydrogenase, NAD binding domain)	GO:0071704(biological_process:organic substance metabolic process); GO:0044238(biological_process:primary metabolic process); GO:0016614(molecular_function:oxidoreductase activity, acting on CH-OH group of donors); GO:0016615(molecular_function:malate dehydrogenase activity); GO:0016616(molecular_function:oxidoreductase activity, acting on the CH-OH group of donors, NAD or NADP as acceptor); GO:0…	mitochondrial	NP_001040257.1(cytosolic malate dehydrogenase [Bombyx mori])		bmor:692952;bmor:101746906	other	2439300	2584400	2503100	1944400	2132400	1808500
NP_001091766.1	3.07407e+06	3921500	0.01876	1.276	0.3516	0.0725797	up	yes	-1.72654	-1.13913	Draper|WT	fructose 1,6-bisphosphate aldolase [Bombyx mori]					COG3588(G:Carbohydrate transport and metabolism)	COG3588(fructose-bisphosphate aldolase)	K01623	ALDO	bmor01100(Metabolic pathways); bmor00030(Pentose phosphate pathway); bmor01200(Carbon metabolism); bmor00051(Fructose and mannose metabolism); bmor01230(Biosynthesis of amino acids); bmor00010(Glycolysis / Gluconeogenesis)	PF00274.22(Glycolytic:Fructose-bisphosphate aldolase class-I)	GO:0009185(biological_process:ribonucleoside diphosphate metabolic process); GO:0016310(biological_process:phosphorylation); GO:0009144(biological_process:purine nucleoside triphosphate metabolic process); GO:0019752(biological_process:carboxylic acid metabolic process); GO:0034641(biological_process:cellular nitrogen compound metabolic process); GO:0006807(biological_process:nitrogen compound me…	cytoplasmic	NP_001091766.1(fructose 1,6-bisphosphate aldolase [Bombyx mori])		bmor:101743550;bmor:778467	other	3555800	3917600	4291100	2950200	3165100	3106900
NP_001037243.1	646987	822420	0.01397	1.271	0.346	0.0594635	up	yes	-1.85449	-1.22568	Draper|WT	ribosomal protein L35A [Bombyx mori]	RpL35A	RpL35A	692707	60S ribosomal protein L35a	COG2451(J:Translation, ribosomal structure and biogenesis)	COG2451(Ribosomal protein)	K02917	RP-L35Ae, RPL35A	bmor03010(Ribosome)	PF01247.21(Ribosomal_L35Ae:Ribosomal protein L35Ae)	GO:0043232(cellular_component:intracellular non-membrane-bounded organelle); GO:0044249(biological_process:cellular biosynthetic process); GO:0034641(biological_process:cellular nitrogen compound metabolic process); GO:0006807(biological_process:nitrogen compound metabolic process); GO:0003674(molecular_function:molecular_function); GO:0034645(biological_process:cellular macromolecule biosyntheti…	cytoplasmic	NP_001037243.1(ribosomal protein L35A [Bombyx mori])		bmor:692707	other	896070	760300	810890	645120	672090	623750
XP_004928974.1	457303	567663	0.03651	1.241	0.3115	0.111099	up	yes	-1.43747	-0.95425	Draper|WT	malate dehydrogenase, mitochondrial [Bombyx mori]			101736985		COG0039(U:Intracellular trafficking, secretion, and vesicular transport)	COG0039(adaptor-related protein complex 3, mu)	K00026	MDH2	bmor00620(Pyruvate metabolism); bmor00630(Glyoxylate and dicarboxylate metabolism); bmor01100(Metabolic pathways); bmor01200(Carbon metabolism); bmor00270(Cysteine and methionine metabolism); bmor00020(Citrate cycle (TCA cycle))	PF02866.21(Ldh_1_C:lactate/malate dehydrogenase, alpha/beta C-terminal domain); PF00056.26(Ldh_1_N:lactate/malate dehydrogenase, NAD binding domain)	GO:0071704(biological_process:organic substance metabolic process); GO:0044238(biological_process:primary metabolic process); GO:0016614(molecular_function:oxidoreductase activity, acting on CH-OH group of donors); GO:0016615(molecular_function:malate dehydrogenase activity); GO:0016616(molecular_function:oxidoreductase activity, acting on the CH-OH group of donors, NAD or NADP as acceptor); GO:0…	mitochondrial	XP_004928974.1(malate dehydrogenase, mitochondrial [Bombyx mori])		bmor:101746766;bmor:101746906;bmor:101740191;bmor:101736985;bmor:101741175	other	560460	522660	619870	414210	473570	484130
NP_001163865.1	2.70933e+06	3350900	0.001536	1.237	0.3068	0.0155355	up	yes	-2.81079	-1.80839	Draper|WT	translation elongation factor 2 isoform 2 [Bombyx mori]			733027		COG0480(J:Translation, ribosomal structure and biogenesis)	COG0480(Catalyzes the GTP-dependent ribosomal translocation step during translation elongation. During this step, the ribosome changes from the pre-translocational (PRE) to the post- translocational (POST) state as the newly formed A-site-bound peptidyl-tRNA and P-site-bound deacylated tRNA move to the P and E sites, respectively. Catalyzes the coordinated movement of the two tRNA molecules, the …	K14536;K12852;K02355;K03234	RIA1;EFTUD2;fusA, GFM, EFG;EEF2	bmor03008(Ribosome biogenesis in eukaryotes); bmor03040(Spliceosome)	PF00009.30(GTP_EFTU:Elongation factor Tu GTP binding domain); PF03764.21(EFG_IV:Elongation factor G, domain IV); PF00679.27(EFG_C:Elongation factor G C-terminus); PF14492.9(EFG_III:Elongation Factor G, domain III); PF03144.28(GTP_EFTU_D2:Elongation factor Tu domain 2)	GO:0043168(molecular_function:anion binding); GO:0003676(molecular_function:nucleic acid binding); GO:0035639(molecular_function:purine ribonucleoside triphosphate binding); GO:0008152(biological_process:metabolic process); GO:0044249(biological_process:cellular biosynthetic process); GO:0034641(biological_process:cellular nitrogen compound metabolic process); GO:0006807(biological_process:nitrog…	cytoplasmic	NP_001163865.1(translation elongation factor 2 isoform 2 [Bombyx mori])		bmor:101746335;bmor:101736447;bmor:101738219;bmor:101740296;bmor:733027	other	3192100	3426300	3434300	2662400	2716000	2749600
NP_001036876.1	1215800	1.49297e+06	0.03954	1.228	0.2963	0.115839	up	yes	-1.40285	-0.936109	Draper|WT	heat shock protein 83 [Bombyx mori]	Hsp83	Hsp83	692420	Heat shock protein 83	COG0326(J:Translation, ribosomal structure and biogenesis)	COG0326(The globular domain of the protein is located near the polypeptide exit tunnel on the outside of the subunit, while an extended beta-hairpin is found that lines the wall of the exit tunnel in the center of the 70S ribosome (By similarity))	K09487;K09488;K04079	HSP90B, TRA1;TRAP1, HSP75;HSP90A, htpG	bmor04141(Protein processing in endoplasmic reticulum)	PF00183.21(HSP90:Hsp90 protein); PF02518.29(HATPase_c:Histidine kinase-, DNA gyrase B-, and HSP90-like ATPase); PF13589.9(HATPase_c_3:Histidine kinase-, DNA gyrase B-, and HSP90-like ATPase)	GO:0035639(molecular_function:purine ribonucleoside triphosphate binding); GO:0003674(molecular_function:molecular_function); GO:0005488(molecular_function:binding); GO:0016887(molecular_function:ATPase activity); GO:0043167(molecular_function:ion binding); GO:1901363(molecular_function:heterocyclic compound binding); GO:1901265(molecular_function:nucleoside phosphate binding); GO:0005737(cellula…	cytoplasmic	NP_001036876.1(heat shock protein 83 [Bombyx mori])		bmor:119630979;bmor:101743498;bmor:101737543;bmor:692420	other	1343800	1631500	1503600	1146800	1217400	1283200
NP_001036850.1	8656200	10515700	0.02682	1.215	0.281	0.0923269	up	yes	-1.57138	-1.03462	Draper|WT	cathepsin B precursor [Bombyx mori]			692390		COG4870(S:Function unknown)	COG4870(Guanine nucleotide binding protein (G protein) alpha)	K01365;K01363	CTSL;CTSB	bmor04140(Autophagy - animal); bmor04142(Lysosome); bmor04145(Phagosome)	PF00112.26(Peptidase_C1:Papain family cysteine protease); PF08127.16(Propeptide_C1:Peptidase family C1 propeptide)	GO:0065007(biological_process:biological regulation); GO:0044238(biological_process:primary metabolic process); GO:0003674(molecular_function:molecular_function); GO:0004175(molecular_function:endopeptidase activity); GO:1901564(biological_process:organonitrogen compound metabolic process); GO:0050790(biological_process:regulation of catalytic activity); GO:0016787(molecular_function:hydrolase ac…	lysosomal	NP_001036850.1(cathepsin B precursor [Bombyx mori])		bmor:692390;bmor:101741432;bmor:101737724;bmor:100144548;bmor:693031	signal_peptide(Sec/SPI)	9537100	11154000	10856000	8406400	8464000	9098200
NP_001036892.1	2004200	2422000	0.02419	1.208	0.2726	0.0862073	up	yes	-1.61618	-1.06441	Draper|WT	heat shock cognate protein [Bombyx mori]	BmHSC70-4	BmHSC70-4	692436		COG0443(C:Energy production and conversion)	COG0443(Dehydrogenase)	K03283	HSPA1s	bmor04141(Protein processing in endoplasmic reticulum); bmor04213(Longevity regulating pathway - multiple species); bmor04144(Endocytosis); bmor03040(Spliceosome)	PF00012.23(HSP70:Hsp70 protein); PF06723.16(MreB_Mbl:MreB/Mbl protein)	GO:0035639(molecular_function:purine ribonucleoside triphosphate binding); GO:1901363(molecular_function:heterocyclic compound binding); GO:0043229(cellular_component:intracellular organelle); GO:0003674(molecular_function:molecular_function); GO:0005488(molecular_function:binding); GO:0043167(molecular_function:ion binding); GO:0043227(cellular_component:membrane-bounded organelle); GO:0043226(c…	cytoplasmic	XP_028033142.1(heat shock 70 kDa protein cognate 4 [Bombyx mandarina])		bmor:692822;bmor:101735832;bmor:101745500;bmor:733093;bmor:692436	other	2259700	2596100	2410200	2015000	1882600	2115000
NP_001037538.1	2.34673e+06	2.83197e+06	0.04634	1.207	0.2714	0.126838	up	yes	-1.33395	-0.896717	Draper|WT	translation initiation factor 5A [Bombyx mori]	eIF5A	eIF5A	693075	Eukaryotic translation initiation factor 5A	COG0231(J:Translation, ribosomal structure and biogenesis)	COG0231(Involved in peptide bond synthesis. Stimulates efficient translation and peptide-bond synthesis on native or reconstituted 70S ribosomes in vitro. Probably functions indirectly by altering the affinity of the ribosome for aminoacyl-tRNA, thus increasing their reactivity as acceptors for peptidyl transferase (By similarity))	K03263	EIF5A		PF01287.23(eIF-5a:Eukaryotic elongation factor 5A hypusine, DNA-binding OB fold)	GO:0034250(biological_process:positive regulation of cellular amide metabolic process); GO:0045905(biological_process:positive regulation of translational termination); GO:0080090(biological_process:regulation of primary metabolic process); GO:0019222(biological_process:regulation of metabolic process); GO:0031328(biological_process:positive regulation of cellular biosynthetic process); GO:200011…	cytoplasmic	NP_001037538.1(translation initiation factor 5A [Bombyx mori])		bmor:693075	other	2593300	2806300	3096300	2451200	2172200	2416800
NP_001040216.1	0	142084	1.09e-05	33.5	5.06609	0.0012803	up	yes	-4.68089	-2.88931	Draper|WT	translocase of inner mitochondrial membrane 8 homolog b [Bombyx mori]	692908	692908	692908	Mitochondrial import inner membrane translocase subunit	ENOG41126D5(O:Posttranslational modification, protein turnover, chaperones)	ENOG41126D5(mitochondrial intermembrane chaperone that participates in the import and insertion of some multi-pass transmembrane proteins into the mitochondrial inner membrane. Also required for the transfer of beta-barrel precursors from the TOM complex to the sorting and assembly machinery (SAM complex) of the outer membrane. Acts as a chaperone-like protein that protects the hydrophobic precur…	K17780;K17781	TIM8;TIM13		PF02953.18(zf-Tim10_DDP:Tim10/DDP family zinc finger)	GO:0008104(biological_process:protein localization); GO:0031970(cellular_component:organelle envelope lumen); GO:0031974(cellular_component:membrane-enclosed lumen); GO:0031090(cellular_component:organelle membrane); GO:0070727(biological_process:cellular macromolecule localization); GO:0016020(cellular_component:membrane); GO:0071705(biological_process:nitrogen compound transport); GO:0071702(bi…	cytoplasmic	NP_001040216.1(translocase of inner mitochondrial membrane 8 homolog b [Bombyx mori])		bmor:692908;bmor:101738095	other	132710	150760	0	0	0	0
NP_001095199.1	0	248133	0.0002593	33.5	5.06609	0.00611948	up	yes	-3.56976	-2.21258	Draper|WT	low molecular mass 30 kDa lipoprotein 21G1 precursor [Bombyx mori]			778471	Low molecular mass lipoprotein PBMHPC-21						PF03260.16(Lipoprotein_11:Lepidopteran low molecular weight (30 kD) lipoprotein)	GO:0005575(cellular_component:cellular_component); GO:0005576(cellular_component:extracellular region); GO:0110165(cellular_component:cellular anatomical entity)	extracellular	NP_001095199.1(low molecular mass 30 kDa lipoprotein 21G1 precursor [Bombyx mori])		bmor:101743488;bmor:693045;bmor:693043;bmor:101746745;bmor:778471	signal_peptide(Sec/SPI)	243660	285390	215350	0	0	0
NP_001108407.1	0	588389	1.84e-05	33.5	5.06609	0.00130555	up	yes	-4.54607	-2.88089	Draper|WT	chitinase precursor [Bombyx mori]					COG3325(J:Translation, ribosomal structure and biogenesis)	COG3325((ribosomal) protein)	K01183	E3.2.1.14	bmor01100(Metabolic pathways); bmor00520(Amino sugar and nucleotide sugar metabolism)	PF00704.31(Glyco_hydro_18:Glycosyl hydrolases family 18); PF08329.13(ChitinaseA_N:Chitinase A, N-terminal domain)	GO:0016798(molecular_function:hydrolase activity, acting on glycosyl bonds); GO:0046348(biological_process:amino sugar catabolic process); GO:0006807(biological_process:nitrogen compound metabolic process); GO:0003674(molecular_function:molecular_function); GO:0008061(molecular_function:chitin binding); GO:0006022(biological_process:aminoglycan metabolic process); GO:1901575(biological_process:or…	mitochondrial	XP_037867788.1(chitinase isoform X2 [Bombyx mori])		bmor:101736080;bmor:101744821;bmor:693039;bmor:101743162;bmor:100141460	signal_peptide(Sec/SPI)	0	613130	538970	0	0	0
NP_001129356.1	0	27761.7	0.01817	33.5	5.06609	0.0709432	up	yes	-1.74041	-1.14903	Draper|WT	isovaleryl coenzyme A dehydrogenase [Bombyx mori]	ivd	ivd	100190958	Isovaleryl-CoA dehydrogenase, mitochondrial	ENOG410XNMY(I:Lipid transport and metabolism)	ENOG410XNMY(Dehydrogenase)	K00249;K00253;K09478;K00248	ACADM, acd;IVD, ivd;ACADSB;ACADS, bcd	bmor01100(Metabolic pathways); bmor00071(Fatty acid degradation); bmor01200(Carbon metabolism); bmor00640(Propanoate metabolism); bmor00650(Butanoate metabolism); bmor01212(Fatty acid metabolism); bmor00410(beta-Alanine metabolism); bmor00280(Valine, leucine and isoleucine degradation)	PF00441.27(Acyl-CoA_dh_1:Acyl-CoA dehydrogenase, C-terminal domain); PF02771.19(Acyl-CoA_dh_N:Acyl-CoA dehydrogenase, N-terminal domain); PF02770.22(Acyl-CoA_dh_M:Acyl-CoA dehydrogenase, middle domain); PF08028.14(Acyl-CoA_dh_2:Acyl-CoA dehydrogenase, C-terminal domain)	GO:0019752(biological_process:carboxylic acid metabolic process); GO:0009063(biological_process:cellular amino acid catabolic process); GO:0006807(biological_process:nitrogen compound metabolic process); GO:0003674(molecular_function:molecular_function); GO:0005488(molecular_function:binding); GO:0044282(biological_process:small molecule catabolic process); GO:0000166(molecular_function:nucleotid…	mitochondrial	NP_001129356.1(isovaleryl coenzyme A dehydrogenase [Bombyx mori])		bmor:101740386;bmor:101743734;bmor:733139;bmor:100190958;bmor:101746258	other	29723	39126	14436	0	0	0
NP_001136226.1	0	279587	0.00171	33.5	5.06609	0.0164346	up	yes	-2.76447	-1.78398	Draper|WT	uncharacterized protein LOC100216501 [Bombyx mori]	100216501	100216501	100216501	WKF domain-containing protein	ENOG411268U(S:Function unknown); ENOG410XPJT(J:Translation, ribosomal structure and biogenesis)	ENOG411268U(Chromosome 7 open reading frame 50); ENOG410XPJT(Component of the eukaryotic translation initiation factor 3 (eIF-3) complex, which is involved in protein synthesis and, together with other initiation factors, stimulates binding of mRNA and methionyl-tRNAi to the 40S ribosome (By similarity))				PF10180.12(WKF:WKF domain)		nuclear	NP_001136226.1(uncharacterized protein LOC100216501 [Bombyx mori])		bmor:100216501	other	211990	285680	341090	0	0	0
NP_001139536.1	0	20559.3	2.46e-05	33.5	5.06609	0.0014953	up	yes	-4.46042	-2.82238	Draper|WT	mortality factor 4-like [Bombyx mori]	100271910	100271910	100271910		ENOG410XR9F(K:Transcription)	ENOG410XR9F(Mortality factor 4-like protein)	K18403;K11339	MSL3;MORF4L1, MRG15, EAF3		PF05712.16(MRG:MRG); PF11717.11(Tudor-knot:RNA binding activity-knot of a chromodomain)	GO:0031248(cellular_component:protein acetyltransferase complex); GO:0080090(biological_process:regulation of primary metabolic process); GO:0019222(biological_process:regulation of metabolic process); GO:0031326(biological_process:regulation of cellular biosynthetic process); GO:0031323(biological_process:regulation of cellular metabolic process); GO:0003674(molecular_function:molecular_function…	nuclear	NP_001139536.1(mortality factor 4-like [Bombyx mori])		bmor:100271910;bmor:100101215	other	18768	0	21030	0	0	0
NP_001153665.1	0	110379	0.01045	33.5	5.06609	0.0501034	up	yes	-1.98047	-1.30005	Draper|WT	odorant binding protein LOC100301497 precursor [Bombyx mori]	fmxg9M19	fmxg9M19	100301497		ENOG4110SMS(S:Function unknown); ENOG410ZCHW(S:Function unknown)	ENOG4110SMS(PhBP); ENOG410ZCHW(PhBP)				PF01395.25(PBP_GOBP:PBP/GOBP family)	GO:0005549(molecular_function:odorant binding); GO:0003674(molecular_function:molecular_function); GO:0005488(molecular_function:binding)	extracellular	NP_001153665.1(uncharacterized protein LOC100301497 precursor [Bombyx mori])		bmor:101735763;bmor:101736782;bmor:692904;bmor:100301497	signal_peptide(Sec/SPI)	152180	0	68083	0	0	0
XP_004921651.2	0	67828	0.009719	33.5	5.06609	0.0476747	up	yes	-2.01193	-1.32162	Draper|WT	15-hydroxyprostaglandin dehydrogenase [NAD(+)] [Bombyx mori]					COG1028(S:Function unknown); COG0300(S:Function unknown)	COG1028(Larval storage protein (LSP) which may serve as a store of amino acids for synthesis of adult proteins); COG0300(Dehydrogenase)	K00069	HPGD	bmor00590(Arachidonic acid metabolism)	PF00106.28(adh_short:short chain dehydrogenase); PF13561.9(adh_short_C2:Enoyl-(Acyl carrier protein) reductase); PF08659.13(KR:KR domain)	GO:0003824(molecular_function:catalytic activity); GO:0003674(molecular_function:molecular_function); GO:0016491(molecular_function:oxidoreductase activity)	peroxisomal	XP_004921651.2(15-hydroxyprostaglandin dehydrogenase [NAD(+)] [Bombyx mori])		bmor:101746362;bmor:101746786;bmor:105842445;bmor:101746503;bmor:101746224	other	44386	94660	0	0	0	0
XP_004922575.1	0	24963.4	0.0006215	33.5	5.06609	0.00929624	up	yes	-3.19963	-2.03123	Draper|WT	mannose-1-phosphate guanyltransferase alpha-A [Bombyx mori]			101738832		COG1208(M:Cell wall/membrane/envelope biogenesis)	COG1208(nucleotidyl transferase)	K00966	GMPP	bmor01100(Metabolic pathways); bmor01250(Biosynthesis of nucleotide sugars); bmor01240(Biosynthesis of cofactors); bmor00520(Amino sugar and nucleotide sugar metabolism); bmor00051(Fructose and mannose metabolism)	PF00483.26(NTP_transferase:Nucleotidyl transferase); PF00132.27(Hexapep:Bacterial transferase hexapeptide (six repeats)); PF12804.10(NTP_transf_3:MobA-like NTP transferase domain)	GO:0016779(molecular_function:nucleotidyltransferase activity); GO:0016772(molecular_function:transferase activity, transferring phosphorus-containing groups); GO:0016740(molecular_function:transferase activity); GO:0003824(molecular_function:catalytic activity); GO:0009058(biological_process:biosynthetic process); GO:0003674(molecular_function:molecular_function); GO:0008152(biological_process:m…	cytoplasmic	XP_004922575.1(mannose-1-phosphate guanyltransferase alpha-A [Bombyx mori])		bmor:101738832;bmor:101736019	other	0	27067	19865	0	0	0
XP_004924407.1	0	70846.9	0.02894	33.5	5.06609	0.0955965	up	yes	-1.53835	-1.01951	Draper|WT	ATPase family AAA domain-containing protein 1-B isoform X2 [Bombyx mori]			101739068		COG0464(S:Function unknown)	COG0464(Lactoylglutathione lyase)	K07767;K22530;K22766;K13254	KATNA1;ATAD1;FIGNL1;SPAST		PF00004.32(AAA:ATPase family associated with various cellular activities (AAA)); PF17862.4(AAA_lid_3:AAA+ lid domain)		cytoplasmic	XP_004924407.1(ATPase family AAA domain-containing protein 1-B isoform X2 [Bombyx mori])		bmor:101739866;bmor:101736610;bmor:101739486;bmor:101740668;bmor:101739068	other	41505	0	112110	0	0	0
XP_004924612.2	0	47070	4.85e-05	33.5	5.06609	0.00202072	up	yes	-4.2327	-2.69235	Draper|WT	esterase FE4 [Bombyx mori]					COG2272(U:Intracellular trafficking, secretion, and vesicular transport); ENOG410XSWS(T:Signal transduction mechanisms); COG0580(G:Carbohydrate transport and metabolism)	COG2272(translocation protein); ENOG410XSWS(ste20-related kinase adaptor); COG0580(Channel that permits osmotically driven movement of water in both directions. It is involved in the osmoregulation and in the maintenance of cell turgor during volume expansion in rapidly growing cells. It mediates rapid entry or exit of water in response to abrupt changes in osmolarity (By similarity))				PF00135.31(COesterase:Carboxylesterase family); PF20434.1(BD-FAE:BD-FAE); PF07859.16(Abhydrolase_3:alpha/beta hydrolase fold)	GO:0016787(molecular_function:hydrolase activity); GO:0003674(molecular_function:molecular_function); GO:0016788(molecular_function:hydrolase activity, acting on ester bonds); GO:0052689(molecular_function:carboxylic ester hydrolase activity); GO:0003824(molecular_function:catalytic activity)	extracellular	XP_004924612.2(esterase FE4 [Bombyx mori])		bmor:101737532;bmor:692770;bmor:101736038;bmor:101737676;bmor:101737808	signal_peptide(Sec/SPI)	44278	44828	52104	0	0	0
XP_004924668.1	0	54772.7	1.76e-05	33.5	5.06609	0.00138296	up	yes	-4.55941	-2.85606	Draper|WT	glutamate--cysteine ligase catalytic subunit [Bombyx mori]			101745128		ENOG410XQIG(I:Lipid transport and metabolism)	ENOG410XQIG(glutamate-cysteine ligase activity)	K11204	GCLC	bmor00270(Cysteine and methionine metabolism); bmor01100(Metabolic pathways); bmor01240(Biosynthesis of cofactors); bmor00480(Glutathione metabolism)	PF03074.19(GCS:Glutamate-cysteine ligase)	GO:0042398(biological_process:cellular modified amino acid biosynthetic process); GO:1901363(molecular_function:heterocyclic compound binding); GO:0016881(molecular_function:acid-amino acid ligase activity); GO:0044249(biological_process:cellular biosynthetic process); GO:0034641(biological_process:cellular nitrogen compound metabolic process); GO:0006807(biological_process:nitrogen compound meta…	mitochondrial	XP_004924668.1(glutamate--cysteine ligase catalytic subunit [Bombyx mori])		bmor:101745128	other	52095	59292	52931	0	0	0
XP_004931162.2	0	36805.4	6.29e-06	33.5	5.06609	0.00111298	up	yes	-4.78813	-2.94963	Draper|WT	contactin [Bombyx mori]					ENOG410YT00(S:Function unknown); ENOG410XSVG(S:Function unknown)	ENOG410YT00(BCL6 corepressor); ENOG410XSVG(BCL6 corepressor)	K06767;K16353;K06768;K06756	DSCAM;SDK;DSCAML1;NRCAM		PF13927.9(Ig_3:Immunoglobulin domain); PF07679.19(I-set:Immunoglobulin I-set domain); PF13895.9(Ig_2:Immunoglobulin domain); PF00041.24(fn3:Fibronectin type III domain); PF00047.28(ig:Immunoglobulin domain); PF07686.20(V-set:Immunoglobulin V-set domain); PF16681.8(Ig_5:Ig-like domain on T-cell surface glycoprotein CD3 epsilon chain)	GO:0032502(biological_process:developmental process); GO:0030154(biological_process:cell differentiation); GO:0048869(biological_process:cellular developmental process); GO:0009987(biological_process:cellular process); GO:0005575(cellular_component:cellular_component); GO:0008150(biological_process:biological_process); GO:0009653(biological_process:anatomical structure morphogenesis); GO:0110165(…	cytoplasmic	XP_004931162.2(contactin [Bombyx mori])		bmor:101747138;bmor:101742959;bmor:101741950;bmor:101744074;bmor:101746375	signal_peptide(Sec/SPI)	35168	39095	0	0	0	0
XP_004931377.1	0	210210	0.01308	33.5	5.06609	0.0574007	up	yes	-1.88306	-1.24101	Draper|WT	uncharacterized protein LOC101737964 [Bombyx mori]	101737964	101737964	101737964		ENOG4110RJN(S:Function unknown)	ENOG4110RJN(-)						plasma membrane	XP_004931377.1(uncharacterized protein LOC101737964 [Bombyx mori])		bmor:101737964	signal_peptide(Sec/SPI)	223140	288530	118960	0	0	0
XP_004932641.1	0	32473	0.009007	33.5	5.06609	0.0462098	up	yes	-2.04494	-1.33517	Draper|WT	uncharacterized protein LOC101743953 isoform X2 [Bombyx mori]	101743953	101743953	101743953		ENOG4111MP3(S:Function unknown)	ENOG4111MP3(-)					GO:0044238(biological_process:primary metabolic process); GO:0006629(biological_process:lipid metabolic process); GO:0008081(molecular_function:phosphoric diester hydrolase activity); GO:0016787(molecular_function:hydrolase activity); GO:0016788(molecular_function:hydrolase activity, acting on ester bonds); GO:0042578(molecular_function:phosphoric ester hydrolase activity); GO:0071704(biological_…	lysosomal	XP_004932641.1(uncharacterized protein LOC101743953 isoform X2 [Bombyx mori])		bmor:101743953	signal_peptide(Sec/SPI)	45694	28934	22791	0	0	0
XP_012550196.1	0	57423.7	0.0005343	33.5	5.06609	0.00886604	up	yes	-3.26416	-2.05178	Draper|WT	neurexin-4 isoform X3 [Bombyx mori]			101742657		COG2091(H:Coenzyme transport and metabolism); ENOG410XPHG(S:Function unknown)	COG2091(4'-phosphopantetheinyl transferase); ENOG410XPHG(contactin associated protein-like)	K07380;K24341;K06240	CNTNAP2;EGFRAM;LAMA3_5	bmor04512(ECM-receptor interaction)	PF02210.27(Laminin_G_2:Laminin G domain); PF00054.26(Laminin_G_1:Laminin G domain); PF13385.9(Laminin_G_3:Concanavalin A-like lectin/glucanases superfamily); PF00754.28(F5_F8_type_C:F5/8 type C domain); PF00008.30(EGF:EGF-like domain)		cytoplasmic	XP_012550195.1(neurexin-4 isoform X2 [Bombyx mori])		bmor:101742657;bmor:101741412;bmor:101738550;bmor:101742998;bmor:101744215	other	60539	65305	46427	0	0	0
XP_021202038.1	0	102935	0.00663	33.5	5.06609	0.0374524	up	yes	-2.17783	-1.4264	Draper|WT	prostamide/prostaglandin F synthase [Bombyx mori]					ENOG410YFY9(O:Posttranslational modification, protein turnover, chaperones)	ENOG410YFY9(family with sequence similarity 213, member)	K15717	PRXL2B, FAM213B	bmor01100(Metabolic pathways); bmor00590(Arachidonic acid metabolism)	PF13911.9(AhpC-TSA_2:AhpC/TSA antioxidant enzyme)		cytoplasmic	XP_021202038.1(prostamide/prostaglandin F synthase [Bombyx mori])		bmor:101742192	other	63254	120310	125240	0	0	0
XP_021207027.1	0	66661.7	0.003979	33.5	5.06609	0.0272626	up	yes	-2.39914	-1.56427	Draper|WT	phenol UDP-glucosyltransferase isoform X1 [Bombyx mori]					COG1819(S:Function unknown)	COG1819(Transferase)	K00699	UGT	bmor01100(Metabolic pathways); bmor01240(Biosynthesis of cofactors); bmor00860(Porphyrin metabolism); bmor00040(Pentose and glucuronate interconversions); bmor00053(Ascorbate and aldarate metabolism); bmor00830(Retinol metabolism); bmor00980(Metabolism of xenobiotics by cytochrome P450); bmor00982(Drug metabolism - cytochrome P450); bmor00983(Drug metabolism - other enzymes)	PF00201.21(UDPGT:UDP-glucoronosyl and UDP-glucosyl transferase); PF04101.19(Glyco_tran_28_C:Glycosyltransferase family 28 C-terminal domain)	GO:0016021(cellular_component:integral component of membrane); GO:0005575(cellular_component:cellular_component); GO:0003824(molecular_function:catalytic activity); GO:0016740(molecular_function:transferase activity); GO:0003674(molecular_function:molecular_function); GO:0110165(cellular_component:cellular anatomical entity); GO:0016757(molecular_function:transferase activity, transferring glycos…	cytoplasmic	XP_021207027.1(phenol UDP-glucosyltransferase isoform X1 [Bombyx mori])		bmor:692593;bmor:100500754;bmor:100862812;bmor:100862813;bmor:100862831	other	85520	67654	46811	0	0	0
XP_037869637.1	0	36358.4	0.008957	33.5	5.06609	0.0460646	up	yes	-2.04735	-1.33654	Draper|WT	F-actin-uncapping protein LRRC16A isoform X4 [Bombyx mori]					ENOG410Y5JZ(S:Function unknown)	ENOG410Y5JZ(myosin I binding)	K20493	LRRC16, CARMIL		PF17888.4(Carm_PH:Carmil pleckstrin homology domain); PF16000.8(CARMIL_C:CARMIL C-terminus)		cytoplasmic	XP_037869637.1(F-actin-uncapping protein LRRC16A isoform X4 [Bombyx mori])		bmor:101745400	other	28223	0	51650	0	0	0
XP_037869879.1	0	43417.7	0.0003978	33.5	5.06609	0.00747723	up	yes	-3.38955	-2.12568	Draper|WT	uncharacterized protein LOC101740721 isoform X3 [Bombyx mori]												extracellular	XP_037869879.1(uncharacterized protein LOC101740721 isoform X3 [Bombyx mori])		bmor:101746790;bmor:101740721;bmor:101745021	signal_peptide(Sec/SPI)	38192	51212	40849	0	0	0
XP_037873722.1	0	248077	1.79e-05	33.5	5.06609	0.00131395	up	yes	-4.55377	-2.87813	Draper|WT	glucose dehydrogenase [FAD, quinone] [Bombyx mori]					COG2303(E:Amino acid transport and metabolism)	COG2303(oxidoreductase)				PF00732.22(GMC_oxred_N:GMC oxidoreductase); PF05199.16(GMC_oxred_C:GMC oxidoreductase)	GO:0043168(molecular_function:anion binding); GO:0050660(molecular_function:flavin adenine dinucleotide binding); GO:0016614(molecular_function:oxidoreductase activity, acting on CH-OH group of donors); GO:0097159(molecular_function:organic cyclic compound binding); GO:0000166(molecular_function:nucleotide binding); GO:0036094(molecular_function:small molecule binding); GO:0003824(molecular_funct…	peroxisomal	XP_037873722.1(glucose dehydrogenase [FAD, quinone] [Bombyx mori])		bmor:101745388;bmor:101735815;bmor:101739550;bmor:105841864;bmor:101740734	other	255500	261090	227640	0	0	0
XP_037875493.1	0	78196.6	0.04019	33.5	5.06609	0.116299	up	yes	-1.39577	-0.934386	Draper|WT	fasciclin-3 isoform X11 [Bombyx mori]					ENOG4111K6M(S:Function unknown)	ENOG4111K6M(poliovirus receptor)	K24496	NPHS1		PF08205.15(C2-set_2:CD80-like C2-set immunoglobulin domain); PF13927.9(Ig_3:Immunoglobulin domain); PF10545.12(MADF_DNA_bdg:Alcohol dehydrogenase transcription factor Myb/SANT-like)		cytoplasmic	XP_037875493.1(fasciclin-3 isoform X11 [Bombyx mori])		bmor:101736649;bmor:101746048	other	107040	26056	0	0	0	0
XP_037877663.1	0	26487.6	0.02713	33.5	5.06609	0.0927925	up	yes	-1.56639	-1.03244	Draper|WT	atypical kinase COQ8B, mitochondrial isoform X1 [Bombyx mori]					COG0661(S:Function unknown)	COG0661(Required, probably indirectly, for the hydroxylation of 2-octaprenylphenol to 2-octaprenyl-6-hydroxy-phenol, the fourth step in ubiquinone biosynthesis (By similarity))	K08869	ADCK, ABC1		PF03109.19(ABC1:ABC1 atypical kinase-like domain)		cytoplasmic	XP_028035462.1(atypical kinase COQ8B, mitochondrial [Bombyx mandarina])		bmor:101745886;bmor:101746873	other	33252	0	10976	0	0	0
XP_004929423.1	72906	1.22151e+06	0.0001075	16.75	4.066	0.00345955	up	yes	-3.92996	-2.45973	Draper|WT	acidic leucine-rich nuclear phosphoprotein 32 family member B isoform X2 [Bombyx mori]	101744904	101744904	101744904		ENOG410Y3A4(S:Function unknown)	ENOG410Y3A4(-)						cytoplasmic	XP_004929423.1(acidic leucine-rich nuclear phosphoprotein 32 family member B isoform X2 [Bombyx mori])		bmor:101744904	other	0	0	1360600	0	69439	0
XP_012553055.1	101890	1525030	0.02471	14.97	3.904	0.0871828	up	yes	-1.60695	-1.05952	Draper|WT	uncharacterized protein LOC105842975 [Bombyx mori]	105842975	105842975	105842975									plasma membrane	XP_012553055.1(uncharacterized protein LOC105842975 [Bombyx mori])		bmor:105842975	other	1546700	2216500	811890	0	91192	0
XP_004925684.1	214793	1.45273e+06	2.41e-05	6.763	2.758	0.00150554	up	yes	-4.46725	-2.81943	Draper|WT	rh5-interacting protein isoform X1 [Bombyx mori]			101739956		ENOG4110RF5(S:Function unknown); COG4826(O:Posttranslational modification, protein turnover, chaperones); ENOG410Y2QH(O:Posttranslational modification, protein turnover, chaperones)	ENOG4110RF5(Trypsin Inhibitor like cysteine rich domain); COG4826(serine-type endopeptidase inhibitor activity); ENOG410Y2QH(serine-type endopeptidase inhibitor activity)				PF01826.20(TIL:Trypsin Inhibitor like cysteine rich domain)		extracellular	XP_004925684.1(rh5-interacting protein isoform X1 [Bombyx mori])		bmor:101735636;bmor:101735367;bmor:101740593;bmor:101739956;bmor:101741909	signal_peptide(Sec/SPI)	1352300	1507500	1498400	175450	257480	211450
XP_004921814.1	761610	4.04497e+06	0.0003847	5.311	2.409	0.00729556	up	yes	-3.40373	-2.13635	Draper|WT	uncharacterized protein LOC101741789 [Bombyx mori]	101741789	101741789	101741789									extracellular	XP_004921814.1(uncharacterized protein LOC101741789 [Bombyx mori])		bmor:101741789	signal_peptide(Sec/SPI)	4634900	3738000	3762000	733320	841200	710310
XP_037874649.1	106233	542670	0.000344	5.108	2.353	0.00695863	up	yes	-3.451	-2.15685	Draper|WT	zonadhesin isoform X4 [Bombyx mori]					ENOG410Y2QH(S:Function unknown); COG4826(O:Posttranslational modification, protein turnover, chaperones); ENOG4110RYK(S:Function unknown); ENOG4110S7R(S:Function unknown); ENOG410XP6K(O:Posttranslational modification, protein turnover, chaperones)	ENOG410Y2QH(Trypsin Inhibitor like cysteine rich domain); COG4826(serine-type endopeptidase inhibitor activity); ENOG4110RYK(-); ENOG4110S7R(Trypsin Inhibitor like cysteine rich domain); ENOG410XP6K(serine-type endopeptidase inhibitor activity)				PF01826.20(TIL:Trypsin Inhibitor like cysteine rich domain)		extracellular	XP_037874649.1(zonadhesin isoform X4 [Bombyx mori])		bmor:101740593;bmor:101735367;bmor:101735636;bmor:101741909;bmor:119630207	signal_peptide(Sec/SPI)	471390	594350	562270	84070	115850	118780
XP_037876389.1	2.70983e+06	13000000	0.003581	4.797	2.262	0.0256961	up	yes	-2.44478	-1.58996	Draper|WT	kunitz-type serine protease inhibitor nigrescinin-4-like isoform X1 [Bombyx mori]					ENOG410XQNP(O:Posttranslational modification, protein turnover, chaperones)	ENOG410XQNP(Proteasome (Prosome, macropain) activator subunit 4)				PF00014.26(Kunitz_BPTI:Kunitz/Bovine pancreatic trypsin inhibitor domain)	GO:0030234(molecular_function:enzyme regulator activity); GO:0061135(molecular_function:endopeptidase regulator activity); GO:0042151(cellular_component:nematocyst); GO:0030414(molecular_function:peptidase inhibitor activity); GO:0043232(cellular_component:intracellular non-membrane-bounded organelle); GO:0099106(molecular_function:ion channel regulator activity); GO:0015459(molecular_function:po…	cytoplasmic	XP_037876389.1(kunitz-type serine protease inhibitor nigrescinin-4-like isoform X1 [Bombyx mori])		bmor:101740087;bmor:119628376;bmor:110386924;bmor:692597;bmor:119630585	other	16094000	11359000	11547000	2013700	2113600	4002200
XP_012553384.1	118803	518573	1.41e-05	4.365	2.126	0.00130026	up	yes	-4.61834	-2.88264	Draper|WT	annexin isoform X5 [Bombyx mori]	778459	778459	778459		ENOG410XPUN(S:Function unknown)	ENOG410XPUN(annexin A7)	K17095	ANXA7_11		PF00191.23(Annexin:Annexin)	GO:0043169(molecular_function:cation binding); GO:0005543(molecular_function:phospholipid binding); GO:0005544(molecular_function:calcium-dependent phospholipid binding); GO:0008289(molecular_function:lipid binding); GO:0043167(molecular_function:ion binding); GO:0003674(molecular_function:molecular_function); GO:0005509(molecular_function:calcium ion binding); GO:0046872(molecular_function:metal…	cytoplasmic	XP_012553384.1(annexin isoform X5 [Bombyx mori])		bmor:692381;bmor:692425;bmor:778459	other	548450	507260	500010	127260	115980	113170
XP_004927939.1	15822.2	62309.4	0.0009889	3.938	1.977	0.0116045	up	yes	-3.00048	-1.935	Draper|WT	uncharacterized protein LOC101740287 [Bombyx mori]			101740287		ENOG41115SP(S:Function unknown)	ENOG41115SP(-)					GO:0005575(cellular_component:cellular_component); GO:0016021(cellular_component:integral component of membrane); GO:0110165(cellular_component:cellular anatomical entity); GO:0031224(cellular_component:intrinsic component of membrane)	plasma membrane	XP_004927939.1(uncharacterized protein LOC101740287 [Bombyx mori])		bmor:101740287	signal_peptide(Sec/SPI)	0	65297	0	0	0	14133
XP_012547920.1	59544.2	234207	1.15e-05	3.933	1.976	0.00128222	up	yes	-4.66817	-2.88866	Draper|WT	selenoprotein M [Bombyx mori]			101746272		ENOG4112CA8(S:Function unknown)	ENOG4112CA8(selenoprotein M)				PF08806.14(Sep15_SelM:Sep15/SelM redox domain)		extracellular	XP_012547920.1(selenoprotein M [Bombyx mori])		bmor:101746272	signal_peptide(Sec/SPI)	242440	222890	237290	0	0	64529
XP_004928226.1	117529	452273	0.00643	3.848	1.944	0.0368122	up	yes	-2.19111	-1.43389	Draper|WT	GILT-like protein 1 [Bombyx mori]			101742839		ENOG4111IDT(A:RNA processing and modification)	ENOG4111IDT(Functions as component of the Arp2 3 complex which is involved in regulation of actin polymerization and together with an activating nucleation-promoting factor (NPF) mediates the formation of branched actin networks (By similarity))	K08059	IFI30, GILT		PF03227.19(GILT:Gamma interferon inducible lysosomal thiol reductase (GILT))	GO:0003824(molecular_function:catalytic activity); GO:0016671(molecular_function:oxidoreductase activity, acting on a sulfur group of donors, disulfide as acceptor); GO:0003674(molecular_function:molecular_function); GO:0016667(molecular_function:oxidoreductase activity, acting on a sulfur group of donors); GO:0016491(molecular_function:oxidoreductase activity)	extracellular	XP_004928226.1(GILT-like protein 1 [Bombyx mori])		bmor:692888;bmor:733044;bmor:101738266;bmor:101738403;bmor:101742839	signal_peptide(Sec/SPI)	420020	575270	361530	126260	0	104170
XP_012551987.2	620477	2347400	0.001159	3.783	1.92	0.0128886	up	yes	-2.93219	-1.88946	Draper|WT	uncharacterized protein LOC101746878 isoform X15 [Bombyx mori]												extracellular	XP_012551987.2(uncharacterized protein LOC101746878 isoform X15 [Bombyx mori])		bmor:101746878	signal_peptide(Sec/SPI)	2701700	2357700	1982800	609990	593750	657690
NP_001165396.1	50507.7	190867	0.01854	3.779	1.918	0.0721226	up	yes	-1.73166	-1.14187	Draper|WT	C-type lectin 19 precursor [Bombyx mori]	100329157	100329157	100329157		ENOG410XRS3(U:Intracellular trafficking, secretion, and vesicular transport); ENOG410XPJ1(S:Function unknown); ENOG410ZPTE(S:Function unknown); ENOG410ZRYS(S:Function unknown); ENOG410XNWT(S:Function unknown)	ENOG410XRS3(mannose receptor, C type 1); ENOG410XPJ1(c-type lectin domain family); ENOG410ZPTE(Lectin C-type domain); ENOG410ZRYS(Lectin C-type domain); ENOG410XNWT(Solute carrier family 25 member)				PF00059.24(Lectin_C:Lectin C-type domain)	GO:0009607(biological_process:response to biotic stimulus); GO:0009595(biological_process:detection of biotic stimulus); GO:0009593(biological_process:detection of chemical stimulus); GO:0032103(biological_process:positive regulation of response to external stimulus); GO:0032101(biological_process:regulation of response to external stimulus); GO:0044237(biological_process:cellular metabolic proce…	extracellular	NP_001165396.1(C-type lectin 19 precursor [Bombyx mori])		bmor:100329157;bmor:101736606;bmor:778489;bmor:101741078;bmor:101736745	signal_peptide(Sec/SPI)	153060	262590	156950	59955	55296	36272
NP_001037045.1	10113800	3.81203e+07	0.0006417	3.769	1.914	0.00933542	up	yes	-3.18595	-2.0294	Draper|WT	seroin 1 precursor [Bombyx mori]	692598	692598	692598									extracellular	NP_001037045.1(seroin 1 precursor [Bombyx mori])		bmor:692598;bmor:105842464	signal_peptide(Sec/SPI)	32723000	39798000	41840000	8833100	11794000	9714300
XP_012551170.1	132952	496883	0.0379	3.737	1.902	0.11338	up	yes	-1.42125	-0.945426	Draper|WT	uncharacterized protein LOC101735895 isoform X1 [Bombyx mori]			101735895		ENOG410ZCHW(S:Function unknown); ENOG410YSMS(S:Function unknown)	ENOG410ZCHW(Odorant-binding protein); ENOG410YSMS(Odorant-binding protein)				PF01395.25(PBP_GOBP:PBP/GOBP family)	GO:0005549(molecular_function:odorant binding); GO:0003674(molecular_function:molecular_function); GO:0005488(molecular_function:binding)	extracellular	XP_012551170.1(uncharacterized protein LOC101735895 isoform X1 [Bombyx mori])		bmor:101737701;bmor:100134928;bmor:101735895	signal_peptide(Sec/SPI)	261900	624120	604630	97657	137320	163880
XP_004926112.1	6651700	2.44127e+07	0.0001866	3.67	1.876	0.00483339	up	yes	-3.70642	-2.31485	Draper|WT	uncharacterized protein LOC101740726 [Bombyx mori]	101740726	101740726	101740726		ENOG4111TF9(S:Function unknown); ENOG4110T2E(S:Function unknown); ENOG4110QG4(S:Function unknown)	ENOG4111TF9(osiris 9); ENOG4110T2E(Protein of unknown function (DUF1676)); ENOG4110QG4(Protein of unknown function (DUF1676))				PF07898.16(DUF1676:Protein of unknown function (DUF1676))	GO:0005575(cellular_component:cellular_component); GO:0016021(cellular_component:integral component of membrane); GO:0110165(cellular_component:cellular anatomical entity); GO:0031224(cellular_component:intrinsic component of membrane)	plasma membrane	XP_004926112.1(uncharacterized protein LOC101740726 [Bombyx mori])		bmor:101741384;bmor:101740726;bmor:100190962;bmor:101740865;bmor:101741151	signal_peptide(Sec/SPI)	26697000	23172000	23369000	5767600	8025700	6161800
XP_021203645.2	20685.1	75138	0.007897	3.632	1.861	0.0422499	up	yes	-2.10199	-1.37407	Draper|WT	myrosinase 1 [Bombyx mori]					COG2723(J:Translation, ribosomal structure and biogenesis)	COG2723(30S ribosomal protein S2)				PF00232.21(Glyco_hydro_1:Glycosyl hydrolase family 1)	GO:0044238(biological_process:primary metabolic process); GO:0005975(biological_process:carbohydrate metabolic process); GO:0016787(molecular_function:hydrolase activity); GO:0003824(molecular_function:catalytic activity); GO:0016798(molecular_function:hydrolase activity, acting on glycosyl bonds); GO:0071704(biological_process:organic substance metabolic process); GO:0008150(biological_process:b…	lysosomal	XP_021203645.2(myrosinase 1 [Bombyx mori])		bmor:101736497;bmor:101742223;bmor:101738689;bmor:101747172;bmor:101736636	signal_peptide(Sec/SPI)	85193	87163	53058	0	0	20769
XP_037869543.1	954262	3.25977e+06	0.02763	3.416	1.772	0.0928578	up	yes	-1.55846	-1.03213	Draper|WT	sericin 1 isoform X6 [Bombyx mori]												extracellular	XP_037869543.1(sericin 1 isoform X6 [Bombyx mori])		bmor:101740082	signal_peptide(Sec/SPI)	2720200	2447600	4611500	906660	988010	0
XP_021209045.1	309270	1046700	3.05e-05	3.384	1.759	0.00180127	up	yes	-4.39222	-2.74202	Draper|WT	probable uridine nucleosidase 2 isoform X3 [Bombyx mori]					COG1957(F:Nucleotide transport and metabolism)	COG1957(nucleoside hydrolase)				PF01156.22(IU_nuc_hydro:Inosine-uridine preferring nucleoside hydrolase)	GO:0016787(molecular_function:hydrolase activity); GO:0016021(cellular_component:integral component of membrane); GO:0016799(molecular_function:hydrolase activity, hydrolyzing N-glycosyl compounds); GO:0016798(molecular_function:hydrolase activity, acting on glycosyl bonds); GO:0005575(cellular_component:cellular_component); GO:0003824(molecular_function:catalytic activity); GO:0003674(molecular_…	cytoplasmic	XP_021209045.1(probable uridine nucleosidase 2 isoform X3 [Bombyx mori])		bmor:101746651;bmor:101746887;bmor:101743385	other	1027400	1055000	1057700	313100	365800	248910
XP_012545849.1	16703.5	55180.6	0.01769	3.304	1.724	0.0697098	up	yes	-1.75203	-1.15664	Draper|WT	pyroglutamyl-peptidase 1 isoform X1 [Bombyx mori]			101746384		COG2039(O:Posttranslational modification, protein turnover, chaperones)	COG2039(Removes 5-oxoproline from various penultimate amino acid residues except L-proline (By similarity))	K01304	pcp		PF01470.20(Peptidase_C15:Pyroglutamyl peptidase); PF06162.15(PgaPase_1:Putative pyroglutamyl peptidase PgaPase_1)	GO:0044238(biological_process:primary metabolic process); GO:0003674(molecular_function:molecular_function); GO:1901564(biological_process:organonitrogen compound metabolic process); GO:0016787(molecular_function:hydrolase activity); GO:0019538(biological_process:protein metabolic process); GO:0005829(cellular_component:cytosol); GO:0140096(molecular_function:catalytic activity, acting on a prote…	cytoplasmic	XP_012545849.1(pyroglutamyl-peptidase 1 isoform X1 [Bombyx mori])		bmor:101746384	other	41412	0	0	0	0	15605
NP_001036941.1	56159.3	173057	4.43e-05	3.082	1.624	0.00195895	up	yes	-4.26544	-2.70577	Draper|WT	heat shock protein hsp20.1 [Bombyx mori]	Hsp20.1	Hsp20.1	692487		ENOG410YERS(O:Posttranslational modification, protein turnover, chaperones)	ENOG410YERS(Heat shock protein)	K09542	CRYAB	bmor04141(Protein processing in endoplasmic reticulum); bmor04213(Longevity regulating pathway - multiple species)	PF00011.24(HSP20:Hsp20/alpha crystallin family)	GO:0043169(molecular_function:cation binding); GO:0046872(molecular_function:metal ion binding); GO:0003674(molecular_function:molecular_function); GO:0005488(molecular_function:binding); GO:0043167(molecular_function:ion binding)	cytoplasmic	NP_001036941.1(heat shock protein hsp20.1 [Bombyx mori])		bmor:692591;bmor:778499;bmor:692487;bmor:119630891;bmor:119630892	other	165820	183600	169750	61882	54058	52538
XP_037874670.1	13770.2	42064	0.0006531	3.055	1.611	0.00930996	up	yes	-3.17842	-2.03059	Draper|WT	uncharacterized protein LOC101740299 isoform X2 [Bombyx mori]					ENOG410YU2X(S:Function unknown)	ENOG410YU2X(Zona pellucida-like domain)					GO:0005575(cellular_component:cellular_component); GO:0016021(cellular_component:integral component of membrane); GO:0110165(cellular_component:cellular anatomical entity); GO:0031224(cellular_component:intrinsic component of membrane)	plasma membrane	XP_028040703.1(uncharacterized protein LOC114250853 isoform X2 [Bombyx mandarina])		bmor:101740597;bmor:101740299;bmor:101742065;bmor:101739696	signal_peptide(Sec/SPI)	0	0	47817	13079	0	13710
NP_001106733.1	1.37003e+07	40593000	0.02731	2.963	1.567	0.0928103	up	yes	-1.56352	-1.03236	Draper|WT	fibroin heavy chain precursor [Bombyx mori]	FIBH	FIBH	693030	Fibroin heavy chain								extracellular	CAA23432.1(putative reading frame (fibroin), partial [Bombyx mori])		bmor:693030	signal_peptide(Sec/SPI)	25621000	50221000	45937000	10181000	17877000	13043000
XP_004928346.2	190083	547850	0.003411	2.882	1.527	0.0248115	up	yes	-2.46585	-1.60517	Draper|WT	uncharacterized protein LOC101735388 [Bombyx mori]					ENOG4111BN3(S:Function unknown); ENOG4110R95(S:Function unknown)	ENOG4111BN3(-); ENOG4110R95(-)				PF15430.9(SVWC:Single domain von Willebrand factor type C)		extracellular	XP_004928346.2(uncharacterized protein LOC101735388 [Bombyx mori])		bmor:105841998;bmor:101735388	signal_peptide(Sec/SPI)	434750	594420	614380	180900	208250	181100
XP_037870551.1	918093	2625600	0.005487	2.86	1.516	0.0337808	up	yes	-2.25987	-1.4712	Draper|WT	juvenile hormone acid O-methyltransferase-like [Bombyx mori]					ENOG410ZWS9(S:Function unknown)	ENOG410ZWS9(Acid methyltransferase)	K10718	JHAMT	bmor00981(Insect hormone biosynthesis)	PF13847.9(Methyltransf_31:Methyltransferase domain); PF08242.15(Methyltransf_12:Methyltransferase domain); PF13489.9(Methyltransf_23:Methyltransferase domain); PF08241.15(Methyltransf_11:Methyltransferase domain); PF13649.9(Methyltransf_25:Methyltransferase domain); PF05175.17(MTS:Methyltransferase small domain)		cytoplasmic	XP_037870551.1(juvenile hormone acid O-methyltransferase-like [Bombyx mori])		bmor:101745245;bmor:101742377;bmor:101743036;bmor:101738236;bmor:101742799	other	3019800	2840300	2016700	851820	1018100	884360
XP_004924398.1	1.62937e+06	4.62073e+06	0.000799	2.836	1.504	0.0105408	up	yes	-3.09205	-1.97671	Draper|WT	serine protease inhibitor swm-1 [Bombyx mori]			101738036		ENOG410Y2QH(S:Function unknown); COG4826(O:Posttranslational modification, protein turnover, chaperones)	ENOG410Y2QH(Trypsin Inhibitor like cysteine rich domain); COG4826(serine-type endopeptidase inhibitor activity)				PF01826.20(TIL:Trypsin Inhibitor like cysteine rich domain)	GO:0044238(biological_process:primary metabolic process); GO:0003674(molecular_function:molecular_function); GO:1901564(biological_process:organonitrogen compound metabolic process); GO:0016787(molecular_function:hydrolase activity); GO:0019538(biological_process:protein metabolic process); GO:0003824(molecular_function:catalytic activity); GO:0140096(molecular_function:catalytic activity, acting…	extracellular	XP_004924398.1(serine protease inhibitor swm-1 [Bombyx mori])		bmor:101738654;bmor:101738296;bmor:101738434;bmor:101738036;bmor:110384718	signal_peptide(Sec/SPI)	4642300	4072800	5147100	1421600	1763100	1703400
XP_004930188.2	133048	376471	0.03325	2.83	1.501	0.104164	up	yes	-1.47808	-0.982242	Draper|WT	uncharacterized protein LOC101746304 [Bombyx mori]			101746304		ENOG4111APP(S:Function unknown)	ENOG4111APP(-)						extracellular	XP_004930188.2(uncharacterized protein LOC101746304 [Bombyx mori])		bmor:101746304	other	245000	507900	0	149230	122410	0
XP_037873089.1	442347	1236260	0.02305	2.795	1.483	0.0832622	up	yes	-1.63714	-1.0795	Draper|WT	pecanex-like protein 1 isoform X2 [Bombyx mori]					ENOG410XPRI(S:Function unknown)	ENOG410XPRI(-Drosophila)				PF05041.18(Pecanex_C:Pecanex protein (C-terminus))		plasma membrane	XP_037873089.1(pecanex-like protein 1 isoform X2 [Bombyx mori])		bmor:101738614	other	867980	1350300	1490500	275140	386370	665530
XP_004922636.1	3.51837e+06	9376900	0.01408	2.665	1.414	0.0598118	up	yes	-1.85109	-1.22314	Draper|WT	fibrohexamerin-like [Bombyx mori]			101737805							PF07294.14(Fibroin_P25:Fibroin P25)		extracellular	XP_004922636.1(fibrohexamerin-like [Bombyx mori])		bmor:105842476;bmor:101737805;bmor:101737673;bmor:101746274;bmor:110386211	signal_peptide(Sec/SPI)	11133000	10399000	6598700	3474200	3630800	3450100
XP_004927001.2	153333	399103	0.04858	2.603	1.38	0.130778	up	yes	-1.31345	-0.883432	Draper|WT	lipase 1 [Bombyx mori]					COG0596(S:Function unknown)	COG0596(Alpha beta hydrolase)	K01052	LIPA	bmor00100(Steroid biosynthesis); bmor04142(Lysosome)	PF00561.23(Abhydrolase_1:alpha/beta hydrolase fold); PF04083.19(Abhydro_lipase:Partial alpha/beta-hydrolase lipase region); PF12146.11(Hydrolase_4:Serine aminopeptidase, S33)	GO:0071704(biological_process:organic substance metabolic process); GO:0016787(molecular_function:hydrolase activity); GO:1901575(biological_process:organic substance catabolic process); GO:0006629(biological_process:lipid metabolic process); GO:0044238(biological_process:primary metabolic process); GO:0016788(molecular_function:hydrolase activity, acting on ester bonds); GO:0016042(biological_pr…	ER	XP_004927001.2(lipase 1 [Bombyx mori])		bmor:105841519;bmor:119630212;bmor:110385344;bmor:101739307;bmor:101739454	signal_peptide(Sec/SPI)	542600	413720	240990	164030	140970	155000
XP_012545855.2	21257	54819.7	0.01012	2.579	1.367	0.0490751	up	yes	-1.99439	-1.30905	Draper|WT	dnaJ (Hsp40) homolog 5 isoform X1 [Bombyx mori]					COG0484(S:Function unknown)	COG0484(Coronin, actin binding protein)	K09517;K09502;K09503;K09519	DNAJB11;DNAJA1;DNAJA2;DNAJB13	bmor04141(Protein processing in endoplasmic reticulum)	PF01556.21(DnaJ_C:DnaJ C terminal domain); PF00226.34(DnaJ:DnaJ domain)	GO:0006457(biological_process:protein folding); GO:0009987(biological_process:cellular process); GO:0051082(molecular_function:unfolded protein binding); GO:0008150(biological_process:biological_process); GO:0005488(molecular_function:binding); GO:0005515(molecular_function:protein binding); GO:0003674(molecular_function:molecular_function)	cytoplasmic	XP_012545855.2(dnaJ (Hsp40) homolog 5 isoform X1 [Bombyx mori])		bmor:692539;bmor:100302617;bmor:100302616;bmor:692990;bmor:101742936	other	0	0	62880	21390	11986	30395
XP_012550368.1	970633	2.46693e+06	2.18e-05	2.542	1.346	0.00144897	up	yes	-4.49716	-2.83595	Draper|WT	beta-N-acetylglucosaminidase 1 isoform X1 [Bombyx mori]					COG3525(B:Chromatin structure and dynamics); COG3525(K:Transcription)	COG3525(SWI SNF related, matrix associated, actin dependent regulator of chromatin, subfamily c, member); COG3525(SWI SNF related, matrix associated, actin dependent regulator of chromatin, subfamily c, member)	K20730;K12373	FDL;HEXA_B	bmor01100(Metabolic pathways); bmor00603(Glycosphingolipid biosynthesis - globo and isoglobo series); bmor00600(Sphingolipid metabolism); bmor00513(Various types of N-glycan biosynthesis); bmor00511(Other glycan degradation); bmor00604(Glycosphingolipid biosynthesis - ganglio series); bmor00531(Glycosaminoglycan degradation); bmor00520(Amino sugar and nucleotide sugar metabolism); bmor04142(Lysos…	PF00728.25(Glyco_hydro_20:Glycosyl hydrolase family 20, catalytic domain); PF14845.9(Glycohydro_20b2:beta-acetyl hexosaminidase like)	GO:0071704(biological_process:organic substance metabolic process); GO:0016787(molecular_function:hydrolase activity); GO:0102148(molecular_function:N-acetyl-beta-D-galactosaminidase activity); GO:0005975(biological_process:carbohydrate metabolic process); GO:0044238(biological_process:primary metabolic process); GO:0016798(molecular_function:hydrolase activity, acting on glycosyl bonds); GO:0015…	lysosomal	XP_012550368.1(beta-N-acetylglucosaminidase 1 isoform X1 [Bombyx mori])		bmor:100038345;bmor:693032;bmor:100359364;bmor:101741195;bmor:100101196	signal_peptide(Sec/SPI)	2424900	2590400	2385500	938210	969990	1003700
NP_001037046.2	6617500	16696000	0.00597	2.523	1.335	0.035519	up	yes	-2.2233	-1.44942	Draper|WT	seroin 2 precursor [Bombyx mori]												extracellular	NP_001037046.2(seroin 2 precursor [Bombyx mori])		bmor:692598;bmor:105842464	signal_peptide(Sec/SPI)	16613000	20012000	13463000	6665600	6634300	6552600
XP_037867590.1	24937.5	60953.5	0.02927	2.444	1.289	0.0962376	up	yes	-1.53343	-1.01661	Draper|WT	glutathione S-transferase 1-1-like isoform X3 [Bombyx mori]					COG0625(O:Posttranslational modification, protein turnover, chaperones)	COG0625(glutathione Stransferase)	K00799	GST, gst	bmor00980(Metabolism of xenobiotics by cytochrome P450); bmor00982(Drug metabolism - cytochrome P450); bmor01100(Metabolic pathways); bmor00983(Drug metabolism - other enzymes); bmor00480(Glutathione metabolism)	PF02798.23(GST_N:Glutathione S-transferase, N-terminal domain); PF13417.9(GST_N_3:Glutathione S-transferase, N-terminal domain); PF13409.9(GST_N_2:Glutathione S-transferase, N-terminal domain); PF00043.28(GST_C:Glutathione S-transferase, C-terminal domain); PF14497.9(GST_C_3:Glutathione S-transferase, C-terminal domain)	GO:0003824(molecular_function:catalytic activity); GO:0016740(molecular_function:transferase activity); GO:0003674(molecular_function:molecular_function)	ER	XP_037867590.1(glutathione S-transferase 1-1-like isoform X3 [Bombyx mori])		bmor:693114;bmor:692521;bmor:119628628;bmor:692678;bmor:119628323	other	0	79534	0	0	15724	33563
XP_004931785.1	247077	584570	0.003089	2.366	1.242	0.0233489	up	yes	-2.50878	-1.63155	Draper|WT	fatty-acid amide hydrolase 2-B [Bombyx mori]			101738817		COG0154(C:Energy production and conversion)	COG0154(succinate dehydrogenase)	K19176	FAAH2		PF01425.24(Amidase:Amidase)	GO:0016787(molecular_function:hydrolase activity); GO:0043231(cellular_component:intracellular membrane-bounded organelle); GO:0005739(cellular_component:mitochondrion); GO:0005575(cellular_component:cellular_component); GO:0003824(molecular_function:catalytic activity); GO:0043229(cellular_component:intracellular organelle); GO:0003674(molecular_function:molecular_function); GO:0043227(cellular_…	extracellular	XP_004931785.1(fatty-acid amide hydrolase 2-B [Bombyx mori])		bmor:101740261;bmor:101741517;bmor:101742723;bmor:101738817;bmor:101735829	other	621370	650860	481480	231550	258670	251010
XP_004933454.1	148383	342800	0.004226	2.31	1.208	0.0284051	up	yes	-2.37304	-1.54645	Draper|WT	ras-like GTP-binding protein Rho1 isoform X2 [Bombyx mori]			101739657		COG1100(S:Function unknown)	COG1100(-)	K04393;K04392;K04513	CDC42;RAC1;RHOA	bmor04144(Endocytosis); bmor04145(Phagosome); bmor04013(MAPK signaling pathway - fly); bmor04310(Wnt signaling pathway); bmor04150(mTOR signaling pathway); bmor04350(TGF-beta signaling pathway)	PF00071.25(Ras:Ras family); PF08477.16(Roc:Ras of Complex, Roc, domain of DAPkinase); PF00025.24(Arf:ADP-ribosylation factor family)	GO:0005488(molecular_function:binding); GO:0035639(molecular_function:purine ribonucleoside triphosphate binding); GO:0006955(biological_process:immune response); GO:0048468(biological_process:cell development); GO:0003674(molecular_function:molecular_function); GO:0007165(biological_process:signal transduction); GO:0035556(biological_process:intracellular signal transduction); GO:0019001(molecul…	cytoplasmic	NP_001299177.1(ras-like GTP-binding protein Rho1 [Papilio xuthus])		bmor:101746381;bmor:101736734;bmor:101739657;bmor:101739651;bmor:101742319	other	293310	350660	384430	174960	160540	109650
XP_037869538.1	9.51623e+06	2.17357e+07	0.005144	2.284	1.192	0.0326145	up	yes	-2.28786	-1.48646	Draper|WT	sericin 1 isoform X1 [Bombyx mori]												extracellular	XP_037869547.1(sericin 1 isoform X9 [Bombyx mori])		bmor:101740082	signal_peptide(Sec/SPI)	18258000	21548000	25401000	9748000	10704000	8096700
XP_012552077.1	18972.7	43146	0.01463	2.274	1.185	0.0611695	up	yes	-1.83446	-1.21339	Draper|WT	UBX domain-containing protein 6 [Bombyx mori]					ENOG410XQQK(S:Function unknown)	ENOG410XQQK(alveolar soft part sarcoma chromosome region, candidate 1)	K14011;K15627	UBXN6, UBXD1;ASPSCR1, ASPL	bmor04141(Protein processing in endoplasmic reticulum)	PF09409.13(PUB:PUB domain); PF00789.23(UBX:UBX domain)	GO:0005575(cellular_component:cellular_component); GO:0016021(cellular_component:integral component of membrane); GO:0110165(cellular_component:cellular anatomical entity); GO:0031224(cellular_component:intrinsic component of membrane)	cytoplasmic	XP_012552077.1(UBX domain-containing protein 6 [Bombyx mori])		bmor:101737887;bmor:101735844	other	49040	0	33446	13696	18322	24900
XP_004922215.2	38870	87950.9	0.001474	2.263	1.178	0.0151245	up	yes	-2.82857	-1.82003	Draper|WT	solute carrier family 2, facilitated glucose transporter member 1 isoform X1 [Bombyx mori]					COG0477(G:Carbohydrate transport and metabolism)	COG0477(major facilitator Superfamily)	K08142;K07299	SLC2A3, GLUT3;SLC2A1, GLUT1		PF00083.27(Sugar_tr:Sugar (and other) transporter); PF07690.19(MFS_1:Major Facilitator Superfamily)	GO:0005215(molecular_function:transporter activity); GO:0016021(cellular_component:integral component of membrane); GO:0006810(biological_process:transport); GO:0008643(biological_process:carbohydrate transport); GO:0005575(cellular_component:cellular_component); GO:0022857(molecular_function:transmembrane transporter activity); GO:0003674(molecular_function:molecular_function); GO:0110165(cellul…	mitochondrial	XP_004922215.2(solute carrier family 2, facilitated glucose transporter member 1 isoform X1 [Bombyx mori])		bmor:101742128;bmor:101741199;bmor:101741718;bmor:100526764;bmor:101736199	other	87047	0	0	0	0	47302
XP_004924998.1	69497.7	156693	0.002244	2.255	1.173	0.019065	up	yes	-2.64705	-1.71953	Draper|WT	uncharacterized protein LOC101740538 [Bombyx mori]	101740538	101740538	101740538		ENOG4111Y42(S:Function unknown)	ENOG4111Y42(Cuticular protein)				PF01607.27(CBM_14:Chitin binding Peritrophin-A domain)	GO:0097367(molecular_function:carbohydrate derivative binding); GO:0005575(cellular_component:cellular_component); GO:0005576(cellular_component:extracellular region); GO:0003674(molecular_function:molecular_function); GO:0008061(molecular_function:chitin binding); GO:0110165(cellular_component:cellular anatomical entity); GO:0005488(molecular_function:binding)	extracellular	XP_004924998.1(uncharacterized protein LOC101740538 [Bombyx mori])		bmor:101747065;bmor:101746039;bmor:101746263;bmor:101740538;bmor:101738097	signal_peptide(Sec/SPI)	151030	149400	169650	54491	63740	90262
XP_004923446.1	87412.7	194363	0.001557	2.224	1.153	0.0155994	up	yes	-2.80493	-1.80661	Draper|WT	uncharacterized protein LOC101746322 [Bombyx mori]			101746322		ENOG4110RR6(S:Function unknown); ENOG4110QNX(S:Function unknown); ENOG410ZXRB(S:Function unknown); ENOG4111D85(S:Function unknown); ENOG4110SWG(S:Function unknown); ENOG41117EJ(S:Function unknown); ENOG410ZS6V(S:Function unknown); ENOG4110RAB(S:Function unknown)	ENOG4110RR6(-); ENOG4110QNX(-); ENOG410ZXRB(Family with sequence similarity 126, member); ENOG4111D85(-); ENOG4110SWG(-); ENOG41117EJ(-); ENOG410ZS6V(-); ENOG4110RAB(-)				PF15868.8(MBF2:Transcription activator MBF2)		extracellular	XP_004923446.1(uncharacterized protein LOC101746322 [Bombyx mori])		bmor:100500745;bmor:101742590;bmor:101738556;bmor:101736946;bmor:101746322	signal_peptide(Sec/SPI)	200460	206380	176250	67527	103060	91651
XP_004928268.1	139277	308367	0.0009	2.214	1.147	0.0110497	up	yes	-3.04096	-1.95626	Draper|WT	proteasome subunit beta type-2 [Bombyx mori]			101736622		COG0638(J:Translation, ribosomal structure and biogenesis)	COG0638(One of the essential components for the initiation of protein synthesis. Protects formylmethionyl-tRNA from spontaneous hydrolysis and promotes its binding to the 30S ribosomal subunits. Also involved in the hydrolysis of GTP during the formation of the 70S ribosomal complex (By similarity))	K02732;K02734	PSMB1;PSMB2	bmor03050(Proteasome)	PF00227.29(Proteasome:Proteasome subunit)	GO:0043229(cellular_component:intracellular organelle); GO:0006807(biological_process:nitrogen compound metabolic process); GO:0043227(cellular_component:membrane-bounded organelle); GO:0043226(cellular_component:organelle); GO:0005737(cellular_component:cytoplasm); GO:1901575(biological_process:organic substance catabolic process); GO:0005839(cellular_component:proteasome core complex); GO:00056…	cytoplasmic	XP_004928268.1(proteasome subunit beta type-2 [Bombyx mori])		bmor:101736622;bmor:100101166;bmor:101742539	other	290260	307290	327550	114720	168710	134400
XP_021204074.1	27856.9	60842	0.02043	2.184	1.127	0.0769385	up	yes	-1.68952	-1.1138	Draper|WT	dihydropyrimidinase isoform X3 [Bombyx mori]					COG0044(F:Nucleotide transport and metabolism)	COG0044(Dihydroorotase)	K01466;K01464	allB;DPYS, dht, hydA	bmor01100(Metabolic pathways); bmor00770(Pantothenate and CoA biosynthesis); bmor00230(Purine metabolism); bmor00410(beta-Alanine metabolism); bmor00240(Pyrimidine metabolism); bmor00983(Drug metabolism - other enzymes)	PF01979.23(Amidohydro_1:Amidohydrolase family); PF07969.14(Amidohydro_3:Amidohydrolase family)		cytoplasmic	XP_021204074.1(dihydropyrimidinase isoform X3 [Bombyx mori])		bmor:101742594;bmor:101743020	other	60993	73829	47704	0	30231	34458
NP_001037025.1	31947.4	68395.7	0.02518	2.141	1.098	0.0882547	up	yes	-1.59877	-1.05421	Draper|WT	calcineurin A [Bombyx mori]	cna	cna	692577	Serine/threonine-protein phosphatase	COG0639(O:Posttranslational modification, protein turnover, chaperones)	COG0639(Late endosomal lysosomal adaptor, MAPK and MTOR activator 2)	K06269;K04382;K04348;K15423	PPP1C;PPP2C;PPP3C, CNA;PPP4C	bmor04140(Autophagy - animal); bmor03015(mRNA surveillance pathway); bmor04136(Autophagy - other); bmor04013(MAPK signaling pathway - fly); bmor04310(Wnt signaling pathway); bmor04350(TGF-beta signaling pathway); bmor04391(Hippo signaling pathway - fly)	PF00149.31(Metallophos:Calcineurin-like phosphoesterase)	GO:0016791(molecular_function:phosphatase activity); GO:0017018(molecular_function:myosin phosphatase activity); GO:0042578(molecular_function:phosphoric ester hydrolase activity); GO:0003674(molecular_function:molecular_function); GO:0005488(molecular_function:binding); GO:0019932(biological_process:second-messenger-mediated signaling); GO:0035556(biological_process:intracellular signal transduc…	cytoplasmic	NP_001037025.1(calcineurin A [Bombyx mori])		bmor:733020;bmor:101742306;bmor:692577;bmor:101737641;bmor:101737820	other	63770	59214	82203	45087	0	18304
XP_037869517.1	4754600	1.00201e+07	0.0008064	2.107	1.075	0.0105728	up	yes	-3.0881	-1.9754	Draper|WT	sericin 3 isoform X1 [Bombyx mori]												extracellular	XP_037869517.1(sericin 3 isoform X1 [Bombyx mori])		bmor:100136948	signal_peptide(Sec/SPI)	8925400	10543000	10592000	4595100	5124900	4543800
NP_001157383.1	19063.5	40045.5	0.005936	2.101	1.071	0.0354159	up	yes	-2.22578	-1.45068	Draper|WT	DnaJ (Hsp40) homolog 6 [Bombyx mori]	100302619	100302619	100302619		COG0484(S:Function unknown)	COG0484(PhBP)	K09530;K09517;K09512;K09518	DNAJC10;DNAJB11;DNAJB6;DNAJB12	bmor04141(Protein processing in endoplasmic reticulum)	PF09320.14(DUF1977:Domain of unknown function (DUF1977)); PF00226.34(DnaJ:DnaJ domain)	GO:0005575(cellular_component:cellular_component); GO:0016021(cellular_component:integral component of membrane); GO:0110165(cellular_component:cellular anatomical entity); GO:0031224(cellular_component:intrinsic component of membrane)	nuclear	NP_001157383.1(DnaJ (Hsp40) homolog 6 [Bombyx mori])		bmor:692539;bmor:100302619;bmor:100302618;bmor:100302617;bmor:101737299	other	39415	33980	0	16422	20039	0
XP_012551685.2	271067	567680	0.001508	2.094	1.066	0.015399	up	yes	-2.81873	-1.81223	Draper|WT	facilitated trehalose transporter Tret1-2 homolog [Bombyx mori]					ENOG410XNQK(G:Carbohydrate transport and metabolism)	ENOG410XNQK(Transporter)	K14258	TRET1		PF00083.27(Sugar_tr:Sugar (and other) transporter); PF07690.19(MFS_1:Major Facilitator Superfamily); PF06609.16(TRI12:Fungal trichothecene efflux pump (TRI12))	GO:0051119(molecular_function:sugar transmembrane transporter activity); GO:0005215(molecular_function:transporter activity); GO:0016021(cellular_component:integral component of membrane); GO:0016020(cellular_component:membrane); GO:0005575(cellular_component:cellular_component); GO:0022857(molecular_function:transmembrane transporter activity); GO:0003674(molecular_function:molecular_function); …	cytoplasmic	XP_012551685.2(facilitated trehalose transporter Tret1-2 homolog [Bombyx mori])		bmor:101736735;bmor:101738505;bmor:100141437;bmor:101735980;bmor:101738007	other	565150	581650	556240	207710	337970	267520
XP_012550186.1	103302	212127	0.00258	2.053	1.038	0.0208362	up	yes	-2.5867	-1.68097	Draper|WT	tropomodulin-1 isoform X4 [Bombyx mori]			101737651		ENOG410YAHM(S:Function unknown)	ENOG410YAHM(tropomyosin binding)	K10370	TMOD		PF03250.17(Tropomodulin:Tropomodulin)		cytoplasmic	XP_012550186.1(tropomodulin-1 isoform X4 [Bombyx mori])		bmor:101737651	other	223840	0	186470	116530	109530	83846
NP_001040213.1	30845	63272.7	0.006238	2.051	1.036	0.0363998	up	yes	-2.20426	-1.43878	Draper|WT	mannose-P-dolichol utilization defect 1 protein [Bombyx mori]	692905	692905	692905	Mannose-P-dolichol utilization defect 1 protein homolog	ENOG4111FE3(S:Function unknown)	ENOG4111FE3(MannoseP-dolichol utilization defect 1)	K09660;K23680	MPDU1;PQLC3, SLC66A3		PF04193.17(PQ-loop:PQ loop repeat)	GO:0005575(cellular_component:cellular_component); GO:0016021(cellular_component:integral component of membrane); GO:0110165(cellular_component:cellular anatomical entity); GO:0031224(cellular_component:intrinsic component of membrane)	Golgi apparatus	NP_001040213.1(mannose-P-dolichol utilization defect 1 protein [Bombyx mori])		bmor:692905;bmor:101744726	other	52702	68309	68807	37086	28602	26847
XP_004921708.1	1315800	2694500	0.01606	2.048	1.034	0.0653476	up	yes	-1.79398	-1.1847	Draper|WT	autotransporter adhesin BpaC-like [Bombyx mori]			101745935									extracellular	XP_004921708.1(autotransporter adhesin BpaC-like [Bombyx mori])		bmor:101745935	signal_peptide(Sec/SPI)	3282500	2565800	2235200	1248900	1605100	1093400
NP_001040471.1	26710	54326.3	0.0136	2.034	1.024	0.0588318	up	yes	-1.86614	-1.23031	Draper|WT	hydroxypyruvate isomerase [Bombyx mori]	733011	733011	733011	Putative hydroxypyruvate isomerase	COG3622(G:Carbohydrate transport and metabolism)	COG3622(Catalyzes the reversible isomerization between hydroxypyruvate and 2-hydroxy-3-oxopropanoate (also termed tartronate semialdehyde) (By similarity))	K01816	hyi, gip	bmor00630(Glyoxylate and dicarboxylate metabolism); bmor01100(Metabolic pathways)	PF01261.27(AP_endonuc_2:Xylose isomerase-like TIM barrel)	GO:0016853(molecular_function:isomerase activity); GO:0003824(molecular_function:catalytic activity); GO:0003674(molecular_function:molecular_function); GO:0008903(molecular_function:hydroxypyruvate isomerase activity); GO:0016861(molecular_function:intramolecular oxidoreductase activity, interconverting aldoses and ketoses); GO:0016860(molecular_function:intramolecular oxidoreductase activity)	cytoplasmic	NP_001040471.1(hydroxypyruvate isomerase [Bombyx mori])		bmor:733011	other	42400	63081	57498	22435	27839	29856
XP_004930602.1	57665.5	116267	0.002124	2.016	1.011	0.0184892	up	yes	-2.67081	-1.73285	Draper|WT	protein YIPF5 [Bombyx mori]	101744716	101744716	101744716		COG5080(S:Function unknown); COG5239(A:RNA processing and modification)	COG5080(solute carrier family 25 (mitochondrial carrier, glutamate), member 22); COG5239(Ccr4-NOT transcription complex, subunit)	K20363	YIPF5_7, YIP1			GO:0005737(cellular_component:cytoplasm); GO:0009987(biological_process:cellular process); GO:0006888(biological_process:ER to Golgi vesicle-mediated transport); GO:0016192(biological_process:vesicle-mediated transport); GO:0046907(biological_process:intracellular transport); GO:0048193(biological_process:Golgi vesicle transport); GO:0016021(cellular_component:integral component of membrane); GO:…	cytoplasmic	XP_004930602.1(protein YIPF5 [Bombyx mori])		bmor:101744716	other	131720	104880	112200	61968	0	56108
NP_001040540.1	112686	223287	0.008807	1.982	0.987	0.0455135	up	yes	-2.05468	-1.34176	Draper|WT	glyoxylate reductase/hydroxypyruvate reductase [Bombyx mori]	733128	733128	733128		COG1052(C:Energy production and conversion)	COG1052(Dehydrogenase)	K00049;K00058;K04496	GRHPR;serA, PHGDH;CTBP	bmor00620(Pyruvate metabolism); bmor00630(Glyoxylate and dicarboxylate metabolism); bmor01100(Metabolic pathways); bmor01230(Biosynthesis of amino acids); bmor01200(Carbon metabolism); bmor04330(Notch signaling pathway); bmor00260(Glycine, serine and threonine metabolism); bmor00270(Cysteine and methionine metabolism); bmor04310(Wnt signaling pathway)	PF02826.22(2-Hacid_dh_C:D-isomer specific 2-hydroxyacid dehydrogenase, NAD binding domain); PF00389.33(2-Hacid_dh:D-isomer specific 2-hydroxyacid dehydrogenase, catalytic domain)	GO:0016614(molecular_function:oxidoreductase activity, acting on CH-OH group of donors); GO:0016616(molecular_function:oxidoreductase activity, acting on the CH-OH group of donors, NAD or NADP as acceptor); GO:0051287(molecular_function:NAD binding); GO:0000166(molecular_function:nucleotide binding); GO:0036094(molecular_function:small molecule binding); GO:0003824(molecular_function:catalytic ac…	mitochondrial	NP_001040540.1(glyoxylate reductase/hydroxypyruvate reductase [Bombyx mori])		bmor:101736219;bmor:101743755;bmor:101744216;bmor:733128;bmor:101744454	other	192400	217550	259910	115550	132210	90297
NP_001040399.1	7.24268e+06	1.43347e+07	0.0007637	1.979	0.9848	0.0103981	up	yes	-3.11143	-1.98263	Draper|WT	histone H3 [Bombyx mori]					COG2036(I:Lipid transport and metabolism)	COG2036(Dehydrogenase)	K11253	H3		PF00125.27(Histone:Core histone H2A/H2B/H3/H4)	GO:0000786(cellular_component:nucleosome); GO:0044815(cellular_component:DNA packaging complex); GO:0043229(cellular_component:intracellular organelle); GO:0003674(molecular_function:molecular_function); GO:0005488(molecular_function:binding); GO:0003676(molecular_function:nucleic acid binding); GO:0003677(molecular_function:DNA binding); GO:0043227(cellular_component:membrane-bounded organelle);…	nuclear	EOB06698.1(Histone H3, partial [Anas platyrhynchos])		bmor:101739098;bmor:778457;bmor:732935	other	15382000	0	0	8125800	6244500	0
XP_004925383.1	160250	317197	0.0005409	1.979	0.9848	0.00883747	up	yes	-3.25893	-2.05318	Draper|WT	uncharacterized protein LOC101735738 isoform X3 [Bombyx mori]			101735738		ENOG410XRJB(S:Function unknown)	ENOG410XRJB(-)				PF16061.8(DUF4803:Domain of unknown function (DUF4803))		ER	XP_004925383.1(uncharacterized protein LOC101735738 isoform X3 [Bombyx mori])		bmor:101735738	signal_peptide(Sec/SPI)	306050	346060	299480	165320	149370	166060
XP_004931070.1	2.74107e+06	5.42263e+06	0.01352	1.978	0.984	0.0586051	up	yes	-1.8687	-1.23199	Draper|WT	uncharacterized protein LOC101741592 [Bombyx mori]			101741592		ENOG410XP9Y(O:Posttranslational modification, protein turnover, chaperones)	ENOG410XP9Y(RING finger) protein)	K10630;K11969	RBCK1, HOIL1;ARIH2		PF13639.9(zf-RING_2:Ring finger domain)	GO:0043169(molecular_function:cation binding); GO:0043167(molecular_function:ion binding); GO:0003824(molecular_function:catalytic activity); GO:0016740(molecular_function:transferase activity); GO:0003674(molecular_function:molecular_function); GO:0005488(molecular_function:binding); GO:0046872(molecular_function:metal ion binding)	cytoplasmic	XP_004931070.1(uncharacterized protein LOC101741592 [Bombyx mori])		bmor:101745249;bmor:101741592	other	4302200	6494400	0	2713900	2853400	2655900
XP_037869036.1	39547.7	77862.7	0.0005953	1.969	0.9775	0.00916244	up	yes	-3.21803	-2.03751	Draper|WT	beta-galactosidase isoform X1 [Bombyx mori]					COG0540(F:Nucleotide transport and metabolism)	COG0540(aspartate transcarbamylase)	K01466;K12309;K11262;K01958	allB;GLB1, ELNR1;ACACA;PC, pyc	bmor00620(Pyruvate metabolism); bmor00061(Fatty acid biosynthesis); bmor01100(Metabolic pathways); bmor00640(Propanoate metabolism); bmor00600(Sphingolipid metabolism); bmor01200(Carbon metabolism); bmor00511(Other glycan degradation); bmor00052(Galactose metabolism); bmor00230(Purine metabolism); bmor01230(Biosynthesis of amino acids); bmor00604(Glycosphingolipid biosynthesis - ganglio series); …	PF02786.20(CPSase_L_D2:Carbamoyl-phosphate synthase L chain, ATP binding domain); PF01301.22(Glyco_hydro_35:Glycosyl hydrolases family 35); PF00117.31(GATase:Glutamine amidotransferase class-I); PF00988.25(CPSase_sm_chain:Carbamoyl-phosphate synthase small chain, CPSase domain); PF02729.24(OTCace_N:Aspartate/ornithine carbamoyltransferase, carbamoyl-P binding domain); PF00185.27(OTCace:Aspartate/…	GO:0009218(biological_process:pyrimidine ribonucleotide metabolic process); GO:0043169(molecular_function:cation binding); GO:0009165(biological_process:nucleotide biosynthetic process); GO:0044281(biological_process:small molecule metabolic process); GO:0009161(biological_process:ribonucleoside monophosphate metabolic process); GO:1901362(biological_process:organic cyclic compound biosynthetic p…	ER	XP_037869036.1(beta-galactosidase isoform X1 [Bombyx mori])		bmor:101738903;bmor:100302607;bmor:101737640;bmor:101743020	signal_peptide(Sec/SPI)	77269	82802	73517	34022	43120	41501
NP_001091801.1	251030	491623	0.01276	1.958	0.9694	0.0565809	up	yes	-1.89381	-1.24725	Draper|WT	uncharacterized protein LOC778506 precursor [Bombyx mori]	778506	778506	778506	Protein bangles and beads							GO:0016301(molecular_function:kinase activity); GO:0016310(biological_process:phosphorylation); GO:0009987(biological_process:cellular process); GO:0016740(molecular_function:transferase activity); GO:0044237(biological_process:cellular metabolic process); GO:0003824(molecular_function:catalytic activity); GO:0006796(biological_process:phosphate-containing compound metabolic process); GO:0008150(…	extracellular	NP_001091801.1(uncharacterized protein LOC778506 precursor [Bombyx mori])		bmor:778506	signal_peptide(Sec/SPI)	403530	477660	593680	236290	248790	268010
XP_004929408.2	60718.7	117806	0.02127	1.94	0.9561	0.0789816	up	yes	-1.67203	-1.10242	Draper|WT	uncharacterized protein LOC101742944 [Bombyx mori]			101742944		ENOG4111R91(S:Function unknown); ENOG4111CWZ(S:Function unknown)	ENOG4111R91(-); ENOG4111CWZ(-)				PF00341.20(PDGF:PDGF/VEGF domain)	GO:0008083(molecular_function:growth factor activity); GO:0030545(molecular_function:receptor regulator activity); GO:0030546(molecular_function:receptor activator activity); GO:0016020(cellular_component:membrane); GO:0005575(cellular_component:cellular_component); GO:0048018(molecular_function:receptor agonist activity); GO:0003674(molecular_function:molecular_function); GO:0005488(molecular_fu…	extracellular	XP_004929408.2(uncharacterized protein LOC101742944 [Bombyx mori])		bmor:101742944	other	94338	113150	145930	66272	62256	53628
NP_001093274.1	178363	338620	0.03297	1.898	0.9245	0.1039	up	yes	-1.48175	-0.983345	Draper|WT	glia maturation factor beta [Bombyx mori]	100101176	100101176	100101176		ENOG4111RK6(S:Function unknown)	ENOG4111RK6(glia maturation factor)				PF00241.23(Cofilin_ADF:Cofilin/tropomyosin-type actin-binding protein)	GO:0051126(biological_process:negative regulation of actin nucleation); GO:0051125(biological_process:regulation of actin nucleation); GO:0033043(biological_process:regulation of organelle organization); GO:0051129(biological_process:negative regulation of cellular component organization); GO:0051128(biological_process:regulation of cellular component organization); GO:0034315(biological_process:…	cytoplasmic	NP_001093274.1(glia maturation factor beta [Bombyx mori])		bmor:100101176	other	285170	297550	433140	157770	210510	166810
XP_004930144.1	15805.1	29996.7	0.000631	1.898	0.9245	0.00930725	up	yes	-3.19314	-2.03071	Draper|WT	poly(U)-specific endoribonuclease homolog isoform X2 [Bombyx mori]			101740244		COG1241(L:Replication, recombination and repair); ENOG410XX8E(S:Function unknown)	COG1241(dna replication licensing factor); ENOG410XX8E(Poly(U)-specific)	K14648	ENDOU, PP11		PF09412.13(XendoU:Endoribonuclease XendoU)	GO:0043169(molecular_function:cation binding); GO:0140098(molecular_function:catalytic activity, acting on RNA); GO:0016787(molecular_function:hydrolase activity); GO:0004518(molecular_function:nuclease activity); GO:0004519(molecular_function:endonuclease activity); GO:0004540(molecular_function:ribonuclease activity); GO:0004521(molecular_function:endoribonuclease activity); GO:0016788(molecula…	mitochondrial	XP_004930144.1(poly(U)-specific endoribonuclease homolog isoform X2 [Bombyx mori])		bmor:101740108;bmor:101740244	signal_peptide(Sec/SPI)	32575	29014	28401	16487	0	14471
XP_004926560.2	1.42603e+06	2705200	9.62e-05	1.897	0.9237	0.00319197	up	yes	-3.97396	-2.49458	Draper|WT	aminoacylase-1 isoform X2 [Bombyx mori]					COG0624(E:Amino acid transport and metabolism)	COG0624(succinyl-diaminopimelate desuccinylase activity)	K14677	ACY1	bmor01230(Biosynthesis of amino acids); bmor01100(Metabolic pathways); bmor00220(Arginine biosynthesis); bmor01210(2-Oxocarboxylic acid metabolism)	PF01546.31(Peptidase_M20:Peptidase family M20/M25/M40); PF07687.17(M20_dimer:Peptidase dimerisation domain)	GO:0019752(biological_process:carboxylic acid metabolic process); GO:0006807(biological_process:nitrogen compound metabolic process); GO:0003674(molecular_function:molecular_function); GO:0044281(biological_process:small molecule metabolic process); GO:0005737(cellular_component:cytoplasm); GO:0006520(biological_process:cellular amino acid metabolic process); GO:0071704(biological_process:organic…	cytoplasmic	XP_004926560.2(aminoacylase-1 isoform X2 [Bombyx mori])		bmor:101745900;bmor:101746161;bmor:101746001;bmor:101742637;bmor:101742389	other	2838200	2588300	2689100	1381300	1499500	1397300
XP_004928991.1	24921.2	46912.3	0.0002977	1.882	0.9123	0.00651871	up	yes	-3.51187	-2.18517	Draper|WT	TBC1 domain family member 22B [Bombyx mori]	101739463	101739463	101739463		ENOG410XQ68(S:Function unknown)	ENOG410XQ68(TBC1 domain family member)	K24796;K20360	TBC1D13;TBC1D22, GYP1		PF00566.21(RabGAP-TBC:Rab-GTPase-TBC domain)		cytoplasmic	XP_004928991.1(TBC1 domain family member 22B [Bombyx mori])		bmor:101739463;bmor:101736095	other	0	0	44813	24738	26097	0
XP_037875112.1	325627	610910	0.003003	1.876	0.9077	0.0228615	up	yes	-2.521	-1.6407	Draper|WT	putative uncharacterized protein DDB_G0282133 [Bombyx mori]					ENOG410ZIVR(S:Function unknown)	ENOG410ZIVR(-)						extracellular	XP_037875112.1(putative uncharacterized protein DDB_G0282133 [Bombyx mori])		bmor:101743242	signal_peptide(Sec/SPI)	580920	555660	696150	345000	312910	318970
NP_001036843.1	108646	202327	0.01729	1.862	0.8969	0.0686429	up	yes	-1.76195	-1.16334	Draper|WT	BAG domain-containing protein Samui [Bombyx mori]	Samui	Samui	692383	BAG domain-containing protein Samui	ENOG4111WNH(O:Posttranslational modification, protein turnover, chaperones)	ENOG4111WNH(BCL-2-associated athanogene)	K09557	BAG3		PF02179.19(BAG:BAG domain)	GO:0030544(molecular_function:Hsp70 protein binding); GO:0031072(molecular_function:heat shock protein binding); GO:0051087(molecular_function:chaperone binding); GO:0003674(molecular_function:molecular_function); GO:0005488(molecular_function:binding); GO:0005515(molecular_function:protein binding)	cytoplasmic	NP_001036843.1(BAG domain-containing protein Samui [Bombyx mori])		bmor:692383	other	168660	233710	204610	117440	79829	128670
NP_001040185.1	23639.6	43891.1	0.04003	1.857	0.893	0.116153	up	yes	-1.39751	-0.934934	Draper|WT	DnaJ (Hsp40) homolog 9 [Bombyx mori]	DNAJ9	DNAJ9	692875		COG0484(S:Function unknown)	COG0484(ATP-binding cassette, sub-family E)	K09527;K09512;K09523;K09517	DNAJC7;DNAJB6;DNAJC3;DNAJB11	bmor04141(Protein processing in endoplasmic reticulum)	PF00515.31(TPR_1:Tetratricopeptide repeat); PF07719.20(TPR_2:Tetratricopeptide repeat); PF00226.34(DnaJ:DnaJ domain); PF13414.9(TPR_11:TPR repeat); PF14559.9(TPR_19:Tetratricopeptide repeat); PF13181.9(TPR_8:Tetratricopeptide repeat); PF13432.9(TPR_16:Tetratricopeptide repeat); PF13424.9(TPR_12:Tetratricopeptide repeat); PF13174.9(TPR_6:Tetratricopeptide repeat); PF12895.10(ANAPC3:Anaphase-promot…		cytoplasmic	NP_001040185.1(DnaJ (Hsp40) homolog 9 [Bombyx mori])		bmor:692539;bmor:100302617;bmor:100302618;bmor:692875;bmor:101737435	other	49552	51679	0	23312	0	0
XP_004931921.1	90169.3	166540	0.0001311	1.847	0.8852	0.00376292	up	yes	-3.85047	-2.42332	Draper|WT	succinyl-CoA:3-ketoacid coenzyme A transferase 1, mitochondrial [Bombyx mori]			101737459		COG2057(I:Lipid transport and metabolism)	COG2057(Key enzyme for ketone body catabolism. Transfers the CoA moiety from succinate to acetoacetate. Formation of the enzyme-CoA intermediate proceeds via an unstable anhydride species formed between the carboxylate groups of the enzyme and substrate (By similarity))	K01027	OXCT	bmor01100(Metabolic pathways); bmor00650(Butanoate metabolism); bmor00280(Valine, leucine and isoleucine degradation)	PF01144.26(CoA_trans:Coenzyme A transferase)	GO:0008260(molecular_function:3-oxoacid CoA-transferase activity); GO:0044248(biological_process:cellular catabolic process); GO:0043229(cellular_component:intracellular organelle); GO:0003674(molecular_function:molecular_function); GO:0044281(biological_process:small molecule metabolic process); GO:0044282(biological_process:small molecule catabolic process); GO:0006091(biological_process:genera…	cytoplasmic	XP_004931921.1(succinyl-CoA:3-ketoacid coenzyme A transferase 1, mitochondrial [Bombyx mori])		bmor:101737459	other	160840	176800	161980	87984	91750	90774
NP_001091816.1	45246.3	83533	0.02432	1.846	0.8844	0.0860928	up	yes	-1.61386	-1.06498	Draper|WT	signal recognition particle 9 kDa protein [Bombyx mori]	SRP9	SRP9	778522	Signal recognition particle 9 kDa protein	ENOG41123E8(U:Intracellular trafficking, secretion, and vesicular transport)	ENOG41123E8(negative regulation of translational elongation)	K03109	SRP9	bmor03060(Protein export)	PF05486.15(SRP9-21:Signal recognition particle 9 kDa protein (SRP9))	GO:0005786(cellular_component:signal recognition particle, endoplasmic reticulum targeting); GO:0090150(biological_process:establishment of protein localization to membrane); GO:0045900(biological_process:negative regulation of translational elongation); GO:0080090(biological_process:regulation of primary metabolic process); GO:0019222(biological_process:regulation of metabolic process); GO:00313…	cytoplasmic	NP_001091816.1(signal recognition particle 9 kDa protein [Bombyx mori])		bmor:778522	other	70841	80650	99108	0	0	49244
XP_004927529.2	75944.3	137063	0.03029	1.805	0.852	0.0985237	up	yes	-1.51856	-1.00642	Draper|WT	leucine-rich repeat neuronal protein 3 isoform X1 [Bombyx mori]					COG4886(O:Posttranslational modification, protein turnover, chaperones)	COG4886(peptidase)				PF13855.9(LRR_8:Leucine rich repeat); PF12799.10(LRR_4:Leucine Rich repeats (2 copies))	GO:0005575(cellular_component:cellular_component); GO:0016021(cellular_component:integral component of membrane); GO:0110165(cellular_component:cellular anatomical entity); GO:0031224(cellular_component:intrinsic component of membrane)	extracellular	XP_004927529.2(leucine-rich repeat neuronal protein 3 isoform X1 [Bombyx mori])		bmor:101737158;bmor:101746016;bmor:101737707;bmor:101740253;bmor:101736717	signal_peptide(Sec/SPI)	116520	122490	172180	86716	74593	66524
NP_001037245.1	554813	998580	0.01183	1.8	0.848	0.0541528	up	yes	-1.92665	-1.2663	Draper|WT	ribosomal protein L36 [Bombyx mori]	RpL36	RpL36	692708	60S ribosomal protein L36	COG5051(J:Translation, ribosomal structure and biogenesis)	COG5051(60S ribosomal protein l36)	K02920	RP-L36e, RPL36	bmor03010(Ribosome)	PF01158.21(Ribosomal_L36e:Ribosomal protein L36e)	GO:0043232(cellular_component:intracellular non-membrane-bounded organelle); GO:0044249(biological_process:cellular biosynthetic process); GO:0034641(biological_process:cellular nitrogen compound metabolic process); GO:0006807(biological_process:nitrogen compound metabolic process); GO:0003674(molecular_function:molecular_function); GO:0034645(biological_process:cellular macromolecule biosyntheti…	cytoplasmic	NP_001037245.1(ribosomal protein L36 [Bombyx mori])		bmor:692708	other	847240	1135400	1013100	564480	648690	451270
XP_037869413.1	2.51583e+06	4.46907e+06	0.01043	1.776	0.8286	0.0501206	up	yes	-1.9813	-1.2999	Draper|WT	integrin alpha-PS2 isoform X4 [Bombyx mori]					ENOG410XPVZ(U:Intracellular trafficking, secretion, and vesicular transport)	ENOG410XPVZ(Integrin, alpha)	K06584;K06585;K06476;K06583	ITGA8;ITGA9;ITGA2B, CD41;ITGA7	bmor04512(ECM-receptor interaction)	PF08441.15(Integrin_alpha2:Integrin alpha); PF01839.26(FG-GAP:FG-GAP repeat); PF13517.9(FG-GAP_3:FG-GAP-like repeat)	GO:0005575(cellular_component:cellular_component); GO:0098636(cellular_component:protein complex involved in cell adhesion); GO:0032991(cellular_component:macromolecular complex); GO:0098797(cellular_component:plasma membrane protein complex); GO:0043235(cellular_component:receptor complex); GO:0098609(biological_process:cell-cell adhesion); GO:0007229(biological_process:integrin-mediated signali…	plasma membrane	XP_037869413.1(integrin alpha-PS2 isoform X4 [Bombyx mori])		bmor:101746113;bmor:101737408;bmor:101747051;bmor:101746917;bmor:101737265	signal_peptide(Sec/SPI)	3934300	4163600	5309300	2610500	2405900	2531100
XP_004925728.1	425787	753469	0.01536	1.77	0.8237	0.063226	up	yes	-1.81333	-1.19904	Draper|WT	protein RRP5 homolog [Bombyx mori]			101747169		COG0539(J:Translation, ribosomal structure and biogenesis)	COG0539(thus facilitating recognition of the initiation point. It is needed to translate mRNA with a short Shine-Dalgarno (SD) purine-rich sequence (By similarity))	K14792	RRP5, PDCD11		PF00575.26(S1:S1 RNA binding domain); PF14559.9(TPR_19:Tetratricopeptide repeat); PF05843.17(Suf:Suppressor of forked protein (Suf)); PF13429.9(TPR_15:Tetratricopeptide repeat)		nuclear	XP_004925728.1(protein RRP5 homolog [Bombyx mori])		bmor:101747169	other	706090	0	0	368180	330770	578410
XP_037875923.1	99989	176843	0.0001771	1.769	0.8229	0.00464396	up	yes	-3.72793	-2.33218	Draper|WT	microsomal triglyceride transfer protein large subunit [Bombyx mori]					ENOG410YKCW(U:Intracellular trafficking, secretion, and vesicular transport)	ENOG410YKCW(lipid transporter activity)	K14463	MTTP, MTP		PF01347.25(Vitellogenin_N:Lipoprotein amino terminal region)	GO:0005548(molecular_function:phospholipid transporter activity); GO:0005319(molecular_function:lipid transporter activity); GO:0005783(cellular_component:endoplasmic reticulum); GO:0005215(molecular_function:transporter activity); GO:0009987(biological_process:cellular process); GO:0008289(molecular_function:lipid binding); GO:0016043(biological_process:cellular component organization); GO:01101…	ER	XP_037875923.1(microsomal triglyceride transfer protein large subunit [Bombyx mori])		bmor:101746376	signal_peptide(Sec/SPI)	172120	187500	170910	103070	96127	100770
XP_004931812.1	277950	490257	0.001679	1.764	0.8189	0.01621	up	yes	-2.77237	-1.78995	Draper|WT	uncharacterized protein LOC101743136 [Bombyx mori]			101743136		ENOG410Z7FK(S:Function unknown)	ENOG410Z7FK(-)				PF17064.8(QVR:Sleepless protein)	GO:0032414(biological_process:positive regulation of ion transmembrane transporter activity); GO:0032411(biological_process:positive regulation of transporter activity); GO:0032412(biological_process:regulation of ion transmembrane transporter activity); GO:0051049(biological_process:regulation of transport); GO:0005886(cellular_component:plasma membrane); GO:0050804(biological_process:modulation…	extracellular	XP_004931812.1(uncharacterized protein LOC101743136 [Bombyx mori])		bmor:101743136	signal_peptide(Sec/SPI)	479720	467700	523350	252410	323100	258340
NP_001233218.1	53727.5	94647	0.0215	1.762	0.8172	0.0794191	up	yes	-1.66736	-1.10002	Draper|WT	acetylglucosaminyltransferase [Bombyx mori]	gly	gly	100653407	Alpha-1,3-mannosyl-glycoprotein 2-beta-N-acetylglucosaminyltransferase	ENOG410XQD8(S:Function unknown)	ENOG410XQD8(mannosyl (alpha-1,3-)-glycoprotein beta-1,2-N-acetylglucosaminyltransferase)	K00726	MGAT1	bmor00513(Various types of N-glycan biosynthesis); bmor01100(Metabolic pathways); bmor00510(N-Glycan biosynthesis)	PF03071.18(GNT-I:GNT-I family)	GO:0006807(biological_process:nitrogen compound metabolic process); GO:0003674(molecular_function:molecular_function); GO:0005488(molecular_function:binding); GO:0008375(molecular_function:acetylglucosaminyltransferase activity); GO:0000139(cellular_component:Golgi membrane); GO:0031224(cellular_component:intrinsic component of membrane); GO:0043169(molecular_function:cation binding); GO:0031090(…	Golgi apparatus	NP_001233218.1(acetylglucosaminyltransferase [Bombyx mori])		bmor:100653407	other	77634	91827	114480	53016	59412	0
NP_001040214.1	179823	315037	0.03828	1.752	0.809	0.113083	up	yes	-1.41691	-0.946564	Draper|WT	signal peptidase complex subunit 2 [Bombyx mori]	692906	692906	692906	Signal peptidase complex subunit 2	ENOG4111HIK(U:Intracellular trafficking, secretion, and vesicular transport)	ENOG4111HIK(signal peptidase complex subunit 2)	K12947	SPCS2, SPC2	bmor03060(Protein export)	PF06703.14(SPC25:Microsomal signal peptidase 25 kDa subunit (SPC25))	GO:0005787(cellular_component:signal peptidase complex); GO:0034641(biological_process:cellular nitrogen compound metabolic process); GO:0006807(biological_process:nitrogen compound metabolic process); GO:0003674(molecular_function:molecular_function); GO:0008233(molecular_function:peptidase activity); GO:0031224(cellular_component:intrinsic component of membrane); GO:0016021(cellular_component:i…	Golgi apparatus	NP_001040214.1(signal peptidase complex subunit 2 [Bombyx mori])		bmor:692906	other	276360	274120	394630	171830	217310	150330
NP_001040418.1	45316.3	79063.7	0.02991	1.745	0.8032	0.0977367	up	yes	-1.52404	-1.0099	Draper|WT	LSM Sm-like protein family member [Bombyx mori]	LSM3	LSM3	732955	U6 snRNA-associated Sm-like protein LSm3	ENOG4111PB8(K:Transcription)	ENOG4111PB8(LSM3 homolog, U6 small nuclear RNA associated (S. cerevisiae))	K11096;K12622	SNRPD2, SMD2;LSM3	bmor03040(Spliceosome); bmor03018(RNA degradation)	PF01423.25(LSM:LSM domain)	GO:0044238(biological_process:primary metabolic process); GO:0044237(biological_process:cellular metabolic process); GO:0090304(biological_process:nucleic acid metabolic process); GO:0034641(biological_process:cellular nitrogen compound metabolic process); GO:0006807(biological_process:nitrogen compound metabolic process); GO:0003674(molecular_function:molecular_function); GO:0005488(molecular_fu…	cytoplasmic	NP_001040418.1(LSM Sm-like protein family member [Bombyx mori])		bmor:100036587;bmor:732955	other	82778	62869	91544	0	52067	33974
XP_037868998.1	32752	57114.5	0.03994	1.744	0.8024	0.116209	up	yes	-1.39848	-0.934723	Draper|WT	protein GDAP2 homolog isoform X2 [Bombyx mori]					COG2110(S:Function unknown)	COG2110(appr-1-p processing domain protein)	K24997;K18449;K23518;K18470	GDAP2;PRUNE2, BMCC1;MACROD, ymdB;ARHGAP1, CDC42GAP		PF13716.9(CRAL_TRIO_2:Divergent CRAL/TRIO domain); PF01661.24(Macro:Macro domain); PF00650.23(CRAL_TRIO:CRAL/TRIO domain)		cytoplasmic	XP_028036195.1(protein GDAP2 homolog [Bombyx mandarina])		bmor:101746164;bmor:101735380;bmor:101738783;bmor:732954	other	48184	0	62850	43098	20087	35071
NP_001037664.1	168257	291173	0.002822	1.731	0.7916	0.0221178	up	yes	-2.54791	-1.65506	Draper|WT	eukaryotic translation initiation factor 3 subunit J [Bombyx mori]			733089	Eukaryotic translation initiation factor 3 subunit J	ENOG4111U5G(J:Translation, ribosomal structure and biogenesis)	ENOG4111U5G(Component of the eukaryotic translation initiation factor 3 (eIF-3) complex, which is involved in protein synthesis and, together with other initiation factors, stimulates binding of mRNA and methionyl-tRNAi to the 40S ribosome (By similarity))	K03245	EIF3J		PF08597.13(eIF3_subunit:Translation initiation factor eIF3 subunit)	GO:0022607(biological_process:cellular component assembly); GO:0043933(biological_process:macromolecular complex subunit organization); GO:0003674(molecular_function:molecular_function); GO:0005488(molecular_function:binding); GO:0003676(molecular_function:nucleic acid binding); GO:0001732(biological_process:formation of cytoplasmic translation initiation complex); GO:1901363(molecular_function:h…	cytoplasmic	NP_001037664.1(eukaryotic translation initiation factor 3 subunit J [Bombyx mori])		bmor:733089	other	302860	313230	257430	158810	162430	183530
NP_001036993.1	109537	189247	0.000368	1.728	0.7891	0.00717094	up	yes	-3.42251	-2.14382	Draper|WT	ras-like protein 2 [Bombyx mori]	Bras2	Bras2	692542		COG1100(S:Function unknown)	COG1100(Guanine nucleotide binding protein (G protein) alpha)	K04353;K07831;K07830;K07834;K07827	RAP1A;MRAS;RRAS2, TC21;RALA;KRAS, KRAS2	bmor04140(Autophagy - animal); bmor04137(Mitophagy - animal); bmor04320(Dorso-ventral axis formation); bmor04013(MAPK signaling pathway - fly); bmor04213(Longevity regulating pathway - multiple species); bmor04214(Apoptosis - fly); bmor04150(mTOR signaling pathway); bmor04068(FoxO signaling pathway)	PF00071.25(Ras:Ras family); PF08477.16(Roc:Ras of Complex, Roc, domain of DAPkinase); PF00025.24(Arf:ADP-ribosylation factor family)	GO:0005488(molecular_function:binding); GO:0042127(biological_process:regulation of cell proliferation); GO:0035639(molecular_function:purine ribonucleoside triphosphate binding); GO:1901363(molecular_function:heterocyclic compound binding); GO:0043229(cellular_component:intracellular organelle); GO:0003674(molecular_function:molecular_function); GO:0007165(biological_process:signal transduction)…	cytoplasmic	NP_001036993.1(ras-like protein 2 [Bombyx mori])		bmor:692520;bmor:692542;bmor:692519;bmor:101740960;bmor:101741618	other	189490	182370	195880	116880	97671	114060
XP_004928913.2	666813	1.15243e+06	0.002976	1.728	0.7891	0.0230694	up	yes	-2.52491	-1.63677	Draper|WT	vanin-like protein 1 [Bombyx mori]					COG0388(S:Function unknown)	COG0388(nitrilase cyanide hydratase and apolipoprotein n-acyltransferase)				PF19018.3(Vanin_C:Vanin C-terminal domain); PF00795.25(CN_hydrolase:Carbon-nitrogen hydrolase)		plasma membrane	XP_004928913.2(vanin-like protein 1 [Bombyx mori])		bmor:101740548;bmor:101740685	signal_peptide(Sec/SPI)	1140300	1284400	1032600	629390	685460	685590
XP_037877135.1	96970	167443	0.04675	1.727	0.7883	0.127795	up	yes	-1.33013	-0.893451	Draper|WT	NSFL1 cofactor p47 isoform X2 [Bombyx mori]					ENOG410YGXU(O:Posttranslational modification, protein turnover, chaperones)	ENOG410YGXU(UBX domain protein)	K14012	NSFL1C, UBX1, SHP1	bmor04141(Protein processing in endoplasmic reticulum)	PF08059.16(SEP:SEP domain); PF00789.23(UBX:UBX domain); PF14555.9(UBA_4:UBA-like domain)	GO:0005795(cellular_component:Golgi stack); GO:0005575(cellular_component:cellular_component); GO:0031984(cellular_component:organelle subcompartment); GO:0110165(cellular_component:cellular anatomical entity); GO:0098791(cellular_component:Golgi subcompartment)	cytoplasmic	XP_028031226.1(NSFL1 cofactor p47 [Bombyx mandarina])		bmor:101747177	other	127480	170850	204000	91807	118300	80803
XP_021201974.1	30339.5	52371.4	0.000381	1.726	0.7874	0.00729049	up	yes	-3.40782	-2.13665	Draper|WT	ras-related protein Ral-a isoform X4 [Bombyx mori]					COG1100(S:Function unknown)	COG1100(GTP-binding Protein)	K04353;K07831;K07827;K07830;K07834	RAP1A;MRAS;KRAS, KRAS2;RRAS2, TC21;RALA	bmor04140(Autophagy - animal); bmor04137(Mitophagy - animal); bmor04320(Dorso-ventral axis formation); bmor04013(MAPK signaling pathway - fly); bmor04213(Longevity regulating pathway - multiple species); bmor04214(Apoptosis - fly); bmor04150(mTOR signaling pathway); bmor04068(FoxO signaling pathway)	PF00071.25(Ras:Ras family); PF08477.16(Roc:Ras of Complex, Roc, domain of DAPkinase); PF00025.24(Arf:ADP-ribosylation factor family); PF03193.19(RsgA_GTPase:RsgA GTPase)	GO:0035639(molecular_function:purine ribonucleoside triphosphate binding); GO:1901363(molecular_function:heterocyclic compound binding); GO:0003674(molecular_function:molecular_function); GO:0007165(biological_process:signal transduction); GO:0043167(molecular_function:ion binding); GO:0050789(biological_process:regulation of biological process); GO:1901265(molecular_function:nucleoside phosphate…	cytoplasmic	XP_021201974.1(ras-related protein Ral-a isoform X4 [Bombyx mori])		bmor:692542;bmor:692520;bmor:692519;bmor:101740960;bmor:101741618	other	0	0	55641	32297	0	30369
XP_012544401.1	445413	763757	0.04782	1.715	0.7782	0.129885	up	yes	-1.3203	-0.886409	Draper|WT	transmembrane emp24 domain-containing protein 5 [Bombyx mori]	101740180	101740180	101740180		ENOG410Z18S(S:Function unknown)	ENOG410Z18S(Arrestin domain containing)	K14825	TMED5, ERP2, ERP4		PF01105.27(EMP24_GP25L:emp24/gp25L/p24 family/GOLD)	GO:0005575(cellular_component:cellular_component); GO:0016021(cellular_component:integral component of membrane); GO:0110165(cellular_component:cellular anatomical entity); GO:0031224(cellular_component:intrinsic component of membrane)	Golgi apparatus	XP_012544401.1(transmembrane emp24 domain-containing protein 5 [Bombyx mori])		bmor:101746327;bmor:101740180	signal_peptide(Sec/SPI)	742080	777290	771900	639820	250630	445790
XP_004930778.1	49238.8	84213	0.01088	1.71	0.774	0.0512397	up	yes	-1.96297	-1.29031	Draper|WT	putative fatty acyl-CoA reductase CG8306 [Bombyx mori]			101741731		ENOG410XS7R(S:Function unknown)	ENOG410XS7R(fatty-acyl-CoA reductase (alcohol-forming) activity)	K13356	FAR	bmor04146(Peroxisome)	PF07993.15(NAD_binding_4:Male sterility protein); PF03015.22(Sterile:Male sterility protein); PF01073.22(3Beta_HSD:3-beta hydroxysteroid dehydrogenase/isomerase family)	GO:0044238(biological_process:primary metabolic process); GO:0080019(molecular_function:fatty-acyl-CoA reductase (alcohol-forming) activity); GO:0006629(biological_process:lipid metabolic process); GO:0102965(molecular_function:alcohol-forming fatty acyl-CoA reductase activity); GO:1901568(biological_process:fatty acid derivative metabolic process); GO:0003824(molecular_function:catalytic activit…	cytoplasmic	XP_004930778.1(putative fatty acyl-CoA reductase CG8306 [Bombyx mori])		bmor:101735916;bmor:101739328;bmor:101741731;bmor:101744120;bmor:101741449	other	84404	0	0	61612	40307	0
XP_037871582.1	66486.1	112953	0.01534	1.699	0.7647	0.0632663	up	yes	-1.81389	-1.19876	Draper|WT	protein obstructor-E [Bombyx mori]					ENOG4111HJZ(S:Function unknown)	ENOG4111HJZ(cuticular protein analogous to peritrophins 3-E)				PF01607.27(CBM_14:Chitin binding Peritrophin-A domain)	GO:0097367(molecular_function:carbohydrate derivative binding); GO:0005575(cellular_component:cellular_component); GO:0005576(cellular_component:extracellular region); GO:0003674(molecular_function:molecular_function); GO:0008061(molecular_function:chitin binding); GO:0110165(cellular_component:cellular anatomical entity); GO:0005488(molecular_function:binding)	extracellular	XP_028035804.1(protein obstructor-E-like [Bombyx mandarina])		bmor:101740062;bmor:101740330;bmor:101743460;bmor:101743600;bmor:101743739	signal_peptide(Sec/SPI)	0	0	90601	68169	0	0
XP_004928860.2	265930	449033	0.005217	1.689	0.7562	0.0327838	up	yes	-2.28175	-1.48421	Draper|WT	very-long-chain 3-oxoacyl-CoA reductase isoform X2 [Bombyx mori]					COG0300(S:Function unknown)	COG0300(-)	K10251	HSD17B12, KAR, IFA38	bmor00062(Fatty acid elongation); bmor01100(Metabolic pathways); bmor01212(Fatty acid metabolism); bmor01040(Biosynthesis of unsaturated fatty acids)	PF00106.28(adh_short:short chain dehydrogenase); PF13561.9(adh_short_C2:Enoyl-(Acyl carrier protein) reductase); PF08659.13(KR:KR domain)	GO:0005575(cellular_component:cellular_component); GO:0016021(cellular_component:integral component of membrane); GO:0110165(cellular_component:cellular anatomical entity); GO:0031224(cellular_component:intrinsic component of membrane)	Golgi apparatus	XP_004928860.2(very-long-chain 3-oxoacyl-CoA reductase isoform X2 [Bombyx mori])		bmor:101744618;bmor:692844;bmor:101742703;bmor:101746771;bmor:101736548	other	461750	430680	454670	265420	321150	211220
XP_037871852.1	40857	68610	0.02165	1.679	0.7476	0.0798344	up	yes	-1.66434	-1.09776	Draper|WT	titin isoform X1 [Bombyx mori]					ENOG410ZUBX(S:Function unknown); COG5640(S:Function unknown); ENOG4111AAM(S:Function unknown)	ENOG410ZUBX(-); COG5640(-); ENOG4111AAM(-)					GO:0005575(cellular_component:cellular_component); GO:0016021(cellular_component:integral component of membrane); GO:0110165(cellular_component:cellular anatomical entity); GO:0031224(cellular_component:intrinsic component of membrane)	cytoplasmic	XP_037871852.1(titin isoform X1 [Bombyx mori])		bmor:119630850;bmor:119630848;bmor:101742528	other	55909	68987	80934	45494	38382	38695
XP_037874472.1	244390	409187	0.01216	1.674	0.7433	0.0551877	up	yes	-1.91471	-1.25808	Draper|WT	keratin-associated protein 19-2 isoform X2 [Bombyx mori]												extracellular	XP_037874472.1(keratin-associated protein 19-2 isoform X2 [Bombyx mori])		bmor:101746421	signal_peptide(Sec/SPI)	0	374950	0	249840	280780	202550
XP_004932642.1	35983.7	60122.7	0.007406	1.671	0.7407	0.0406469	up	yes	-2.12983	-1.39087	Draper|WT	glutarate-semialdehyde dehydrogenase [Bombyx mori]			101744102		ENOG410Z3Q9(S:Function unknown); COG1012(S:Function unknown)	ENOG410Z3Q9(BAI1-associated protein 3); COG1012(BAI1-associated protein 3)	K00128;K00139	ALDH;ALDH5A1	bmor00620(Pyruvate metabolism); bmor00380(Tryptophan metabolism); bmor01100(Metabolic pathways); bmor01240(Biosynthesis of cofactors); bmor00071(Fatty acid degradation); bmor00770(Pantothenate and CoA biosynthesis); bmor00250(Alanine, aspartate and glutamate metabolism); bmor00340(Histidine metabolism); bmor00053(Ascorbate and aldarate metabolism); bmor00330(Arginine and proline metabolism); bmor…	PF00171.25(Aldedh:Aldehyde dehydrogenase family)	GO:0016620(molecular_function:oxidoreductase activity, acting on the aldehyde or oxo group of donors, NAD or NADP as acceptor); GO:0003824(molecular_function:catalytic activity); GO:0016903(molecular_function:oxidoreductase activity, acting on the aldehyde or oxo group of donors); GO:0003674(molecular_function:molecular_function); GO:0009013(molecular_function:succinate-semialdehyde dehydrogenase…	cytoplasmic	XP_004932642.1(glutarate-semialdehyde dehydrogenase [Bombyx mori])		bmor:733015;bmor:692889;bmor:101744102;bmor:101740694;bmor:105842100	other	57205	53909	69254	35078	38337	34536
XP_012550713.1	140507	234277	0.02392	1.667	0.7373	0.0853884	up	yes	-1.62106	-1.06855	Draper|WT	nuclear migration protein nudC isoform X1 [Bombyx mori]	692957	692957	692957		ENOG410XQVU(S:Function unknown)	ENOG410XQVU(nudC domain containing)	K25866	NUDC		PF04969.19(CS:CS domain); PF14050.9(Nudc_N:N-terminal conserved domain of Nudc.)		cytoplasmic	XP_012550713.1(nuclear migration protein nudC isoform X1 [Bombyx mori])		bmor:101739345;bmor:692957	other	245430	271350	186050	124950	150710	145860
NP_001037570.1	1.63763e+06	2722300	0.02283	1.662	0.7329	0.082749	up	yes	-1.6413	-1.08218	Draper|WT	ribosomal protein S15A [Bombyx mori]	RpS15A	RpS15A	732857		COG0096(J:Translation, ribosomal structure and biogenesis)	COG0096(One of the primary rRNA binding proteins, it binds directly to 16S rRNA central domain where it helps coordinate assembly of the platform of the 30S subunit (By similarity))	K02957	RP-S15Ae, RPS15A	bmor03010(Ribosome)	PF00410.22(Ribosomal_S8:Ribosomal protein S8)	GO:0043232(cellular_component:intracellular non-membrane-bounded organelle); GO:0044249(biological_process:cellular biosynthetic process); GO:0034641(biological_process:cellular nitrogen compound metabolic process); GO:0006807(biological_process:nitrogen compound metabolic process); GO:0003674(molecular_function:molecular_function); GO:0034645(biological_process:cellular macromolecule biosyntheti…	cytoplasmic	NP_001037570.1(ribosomal protein S15A [Bombyx mori])		bmor:732857	other	2593400	2497000	3076500	1599600	2075400	1237900
XP_021207116.2	32590.3	53950.7	0.004436	1.655	0.7268	0.0295363	up	yes	-2.35203	-1.5295	Draper|WT	DE-cadherin isoform X2 [Bombyx mori]					ENOG410XPEI(S:Function unknown); ENOG410XQHI(U:Intracellular trafficking, secretion, and vesicular transport)	ENOG410XPEI(homophilic cell adhesion); ENOG410XQHI(Cadherins are calcium dependent cell adhesion proteins (By similarity))	K16507;K16506	DCHS1_2, PCDH16_23;FAT1_2_3	bmor04391(Hippo signaling pathway - fly); bmor04392(Hippo signaling pathway - multiple species)	PF00028.20(Cadherin:Cadherin domain); PF01049.20(CADH_Y-type_LIR:Cadherin, Y-type LIR-motif); PF02210.27(Laminin_G_2:Laminin G domain); PF00054.26(Laminin_G_1:Laminin G domain)		plasma membrane	XP_021207116.2(DE-cadherin isoform X2 [Bombyx mori])		bmor:100127100;bmor:101746256;bmor:101745884;bmor:101743222;bmor:100134924	signal_peptide(Sec/SPI)	0	0	57020	36387	0	31266
XP_021202880.1	331003	547463	0.004509	1.654	0.726	0.0298353	up	yes	-2.34496	-1.52512	Draper|WT	protein seele isoform X2 [Bombyx mori]					ENOG4111XSQ(S:Function unknown)	ENOG4111XSQ(canopy 1 homolog (zebrafish))	K22936	CNPY1_2		PF11938.11(DUF3456:TLR4 regulator and MIR-interacting MSAP)		extracellular	XP_021202880.1(protein seele isoform X2 [Bombyx mori])		bmor:101740183	signal_peptide(Sec/SPI)	509150	529710	603530	366350	342270	284390
XP_021206134.1	56722.7	93838	0.01254	1.654	0.726	0.0560736	up	yes	-1.90136	-1.25116	Draper|WT	protein disulfide-isomerase A5 isoform X1 [Bombyx mori]					COG0526(O:Posttranslational modification, protein turnover, chaperones)	COG0526(Thioredoxin)	K09584;K13984;K08056;K09580;K09583	PDIA6, TXNDC7;TXNDC5, ERP46;PDIA3, GRP58;PDIA1, P4HB;PDIA5	bmor04141(Protein processing in endoplasmic reticulum)	PF00085.23(Thioredoxin:Thioredoxin); PF13098.9(Thioredoxin_2:Thioredoxin-like domain); PF00578.24(AhpC-TSA:AhpC/TSA family); PF13899.9(Thioredoxin_7:Thioredoxin-like); PF04756.16(OST3_OST6:OST3 / OST6 family, transporter family)	GO:0016864(molecular_function:intramolecular oxidoreductase activity, transposing S-S bonds); GO:0016853(molecular_function:isomerase activity); GO:0016860(molecular_function:intramolecular oxidoreductase activity); GO:0140096(molecular_function:catalytic activity, acting on a protein); GO:0003824(molecular_function:catalytic activity); GO:0003674(molecular_function:molecular_function); GO:000375…	extracellular	XP_021206134.1(protein disulfide-isomerase A5 isoform X1 [Bombyx mori])		bmor:101735315;bmor:101745692;bmor:692673;bmor:101747219;bmor:692546	signal_peptide(Sec/SPI)	89917	89527	102070	42748	58700	68720
NP_001116811.1	82339.7	136057	0.003066	1.652	0.7242	0.0232578	up	yes	-2.51201	-1.63324	Draper|WT	muscle glycogen phosphorylase [Bombyx mori]	100144545	100144545	100144545	Alpha-1,4 glucan phosphorylase	COG0058(G:Carbohydrate transport and metabolism)	COG0058(Phosphorylase is an important allosteric enzyme in carbohydrate metabolism. Enzymes from different sources differ in their regulatory mechanisms and in their natural substrates. However, all known phosphorylases share catalytic and structural properties (By similarity))	K00688	PYG, glgP	bmor01100(Metabolic pathways); bmor00500(Starch and sucrose metabolism)	PF00343.23(Phosphorylase:Carbohydrate phosphorylase)	GO:0044237(biological_process:cellular metabolic process); GO:0070279(molecular_function:vitamin B6 binding); GO:0003674(molecular_function:molecular_function); GO:0005488(molecular_function:binding); GO:0006091(biological_process:generation of precursor metabolites and energy); GO:0008184(molecular_function:glycogen phosphorylase activity); GO:1901363(molecular_function:heterocyclic compound bin…	cytoplasmic	NP_001116811.1(muscle glycogen phosphorylase [Bombyx mori])		bmor:100144545	other	123300	141000	143870	91140	83355	72524
NP_001040534.1	133427	219390	0.03672	1.644	0.7172	0.11126	up	yes	-1.43498	-0.953622	Draper|WT	eukaryotic translation initiation factor 3 subunit K [Bombyx mori]			733122	Eukaryotic translation initiation factor 3 subunit K	ENOG410ZSE4(J:Translation, ribosomal structure and biogenesis)	ENOG410ZSE4(Component of the eukaryotic translation initiation factor 3 (eIF-3) complex, which is involved in protein synthesis and, together with other initiation factors, stimulates binding of mRNA and methionyl-tRNAi to the 40S ribosome (By similarity))	K15028	EIF3K		PF10075.12(CSN8_PSD8_EIF3K:CSN8/PSMD8/EIF3K family)	GO:0022607(biological_process:cellular component assembly); GO:0080090(biological_process:regulation of primary metabolic process); GO:0019222(biological_process:regulation of metabolic process); GO:0043933(biological_process:macromolecular complex subunit organization); GO:0070993(cellular_component:translation preinitiation complex); GO:0031323(biological_process:regulation of cellular metaboli…	cytoplasmic	NP_001040534.1(eukaryotic translation initiation factor 3 subunit K [Bombyx mori])		bmor:733122	other	181260	269410	207500	151900	129010	119370
XP_004933404.1	54139.3	87796.3	0.006923	1.622	0.6978	0.0386959	up	yes	-2.15908	-1.41222	Draper|WT	actin-related protein 3 [Bombyx mori]			101744535		COG5277(S:Function unknown)	COG5277(Protein of unknown function (DUF3421))	K05692;K18584	ACTB_G1;ACTR3, ARP3	bmor04391(Hippo signaling pathway - fly); bmor04745(Phototransduction - fly); bmor04144(Endocytosis); bmor04145(Phagosome)	PF00022.22(Actin:Actin)		cytoplasmic	XP_004933404.1(actin-related protein 3 [Bombyx mori])		bmor:100145916;bmor:100145915;bmor:100145914;bmor:101744535;bmor:100145913	other	87664	93285	82440	65715	48018	48685
XP_004930780.1	222897	360680	0.03495	1.618	0.6942	0.10743	up	yes	-1.45643	-0.968836	Draper|WT	uncharacterized protein LOC101741978 [Bombyx mori]			101741978		ENOG4111MP7(S:Function unknown)	ENOG4111MP7(-)				PF15430.9(SVWC:Single domain von Willebrand factor type C)		cytoplasmic	XP_004930780.1(uncharacterized protein LOC101741978 [Bombyx mori])		bmor:101741978	signal_peptide(Sec/SPI)	293810	352280	435950	251530	216850	200310
NP_001040525.1	273243	441970	0.04	1.617	0.6933	0.116224	up	yes	-1.39783	-0.934666	Draper|WT	6-phosphogluconate dehydrogenase [Bombyx mori]	733113	733113	733113	6-phosphogluconate dehydrogenase, decarboxylating	COG0362(G:Carbohydrate transport and metabolism)	COG0362(Catalyzes the oxidative decarboxylation of 6- phosphogluconate to ribulose 5-phosphate and CO(2), with concomitant reduction of NADP to NADPH (By similarity))	K00033	PGD, gnd, gntZ	bmor00030(Pentose phosphate pathway); bmor01200(Carbon metabolism); bmor01100(Metabolic pathways); bmor00480(Glutathione metabolism)	PF00393.22(6PGD:6-phosphogluconate dehydrogenase, C-terminal domain); PF03446.18(NAD_binding_2:NAD binding domain of 6-phosphogluconate dehydrogenase)	GO:0006739(biological_process:NADP metabolic process); GO:0019752(biological_process:carboxylic acid metabolic process); GO:0046496(biological_process:nicotinamide nucleotide metabolic process); GO:0034641(biological_process:cellular nitrogen compound metabolic process); GO:0006098(biological_process:pentose-phosphate shunt); GO:0003674(molecular_function:molecular_function); GO:0005488(molecular…	cytoplasmic	NP_001040525.1(6-phosphogluconate dehydrogenase [Bombyx mori])		bmor:733113	other	548980	415880	361050	286090	260880	272760
NP_001119727.1	12684000	20501000	0.005198	1.616	0.6924	0.0328588	up	yes	-2.28333	-1.48322	Draper|WT	actin, cytoplasmic A4 [Bombyx mori]			100145916		COG5277(O:Posttranslational modification, protein turnover, chaperones)	COG5277(serine-type endopeptidase inhibitor activity)	K05692;K16575	ACTB_G1;ACTR1, ARP1	bmor04745(Phototransduction - fly); bmor04391(Hippo signaling pathway - fly); bmor04145(Phagosome)	PF00022.22(Actin:Actin)	GO:0035060(cellular_component:brahma complex); GO:1904949(cellular_component:ATPase complex); GO:0070603(cellular_component:SWI/SNF superfamily-type complex); GO:0005575(cellular_component:cellular_component); GO:0032991(cellular_component:macromolecular complex); GO:1902494(cellular_component:catalytic complex)	cytoplasmic	KAH8317313.1(hypothetical protein KR074_008837, partial [Drosophila pseudoananassae])		bmor:100145916;bmor:100145915;bmor:100145914;bmor:100145913;bmor:732868	other	18872000	19576000	23055000	11778000	13725000	12549000
XP_004932348.1	151040	243010	0.00134	1.609	0.6862	0.0140205	up	yes	-2.86967	-1.85293	Draper|WT	sequestosome-1 isoform X1 [Bombyx mori]	101736823	101736823	101736823		ENOG410XYAV(S:Function unknown); ENOG410Y3GC(S:Function unknown)	ENOG410XYAV(Sequestosome 1); ENOG410Y3GC(-)	K14381;K10645	SQSTM1;MIB	bmor04140(Autophagy - animal); bmor04137(Mitophagy - animal)	PF00569.20(ZZ:Zinc finger, ZZ type); PF16577.8(UBA_5:UBA domain)	GO:0043169(molecular_function:cation binding); GO:0046914(molecular_function:transition metal ion binding); GO:0043167(molecular_function:ion binding); GO:0003674(molecular_function:molecular_function); GO:0005488(molecular_function:binding); GO:0046872(molecular_function:metal ion binding); GO:0008270(molecular_function:zinc ion binding)	cytoplasmic	XP_004932348.1(sequestosome-1 isoform X1 [Bombyx mori])		bmor:101736823;bmor:101743326	other	246770	222480	259780	153630	143780	155710
XP_037872380.1	27061.5	43535.7	0.008432	1.609	0.6862	0.0441122	up	yes	-2.07355	-1.35534	Draper|WT	rabankyrin-5 isoform X2 [Bombyx mori]					COG0666(S:Function unknown)	COG0666(Ankyrin Repeat)	K23532;K20129;K12482;K24780;K12182	WDFY2;ANKFY1;RUFY1_2, RABIP4;ZFYVE28, LST2;HGS, HRS, VPS27	bmor04144(Endocytosis); bmor03250(Viral life cycle - HIV-1); bmor04145(Phagosome)	PF12796.10(Ank_2:Ankyrin repeats (3 copies)); PF13637.9(Ank_4:Ankyrin repeats (many copies)); PF00023.33(Ank:Ankyrin repeat); PF13857.9(Ank_5:Ankyrin repeats (many copies)); PF13606.9(Ank_3:Ankyrin repeat); PF01363.24(FYVE:FYVE zinc finger); PF00651.34(BTB:BTB/POZ domain)		cytoplasmic	XP_037872380.1(rabankyrin-5 isoform X2 [Bombyx mori])		bmor:101740155;bmor:101738908;bmor:101736939;bmor:101744058;bmor:101743746	other	48330	40398	41879	22319	29012	0
XP_021206740.1	63023	101045	0.03799	1.603	0.6808	0.113489	up	yes	-1.42022	-0.945008	Draper|WT	lachesin isoform X2 [Bombyx mori]					ENOG4110N31(S:Function unknown)	ENOG4110N31(IGc2)	K06774	HNT		PF07679.19(I-set:Immunoglobulin I-set domain); PF13927.9(Ig_3:Immunoglobulin domain); PF13895.9(Ig_2:Immunoglobulin domain); PF00047.28(ig:Immunoglobulin domain); PF07686.20(V-set:Immunoglobulin V-set domain); PF08205.15(C2-set_2:CD80-like C2-set immunoglobulin domain)	GO:0005575(cellular_component:cellular_component); GO:0016021(cellular_component:integral component of membrane); GO:0110165(cellular_component:cellular anatomical entity); GO:0031224(cellular_component:intrinsic component of membrane)	plasma membrane	XP_021206740.1(lachesin isoform X2 [Bombyx mori])		bmor:101744934;bmor:101740067;bmor:101742169;bmor:101735865;bmor:101744523	signal_peptide(Sec/SPI)	123650	88354	91130	67438	68946	52685
XP_004929856.1	644113	1.01999e+06	0.005834	1.584	0.6636	0.0349054	up	yes	-2.23329	-1.45698	Draper|WT	glutamine synthetase 2 cytoplasmic isoform X4 [Bombyx mori]			101738265		COG0174(E:Amino acid transport and metabolism)	COG0174(glutamine synthetase)	K01915	glnA, GLUL	bmor00630(Glyoxylate and dicarboxylate metabolism); bmor01100(Metabolic pathways); bmor00250(Alanine, aspartate and glutamate metabolism); bmor00220(Arginine biosynthesis); bmor01230(Biosynthesis of amino acids); bmor00910(Nitrogen metabolism)	PF00120.27(Gln-synt_C:Glutamine synthetase, catalytic domain); PF03951.22(Gln-synt_N:Glutamine synthetase, beta-Grasp domain)	GO:0035639(molecular_function:purine ribonucleoside triphosphate binding); GO:0044283(biological_process:small molecule biosynthetic process); GO:0016211(molecular_function:ammonia ligase activity); GO:0019752(biological_process:carboxylic acid metabolic process); GO:0016880(molecular_function:acid-ammonia (or amide) ligase activity); GO:0006807(biological_process:nitrogen compound metabolic proc…	cytoplasmic	XP_004929856.1(glutamine synthetase 2 cytoplasmic isoform X4 [Bombyx mori])		bmor:101741446;bmor:101735436;bmor:101741588;bmor:101740405;bmor:101738265	other	937660	1005800	1116500	603180	591560	737600
XP_037872802.1	367810	581113	0.003475	1.58	0.6599	0.0251908	up	yes	-2.4578	-1.59859	Draper|WT	myosin heavy chain, non-muscle isoform X3 [Bombyx mori]					COG5022(E:Amino acid transport and metabolism)	COG5022(Aldolase)	K10352;K10359;K10357;K17751	MYH9s;MYO7A, USH1B;MYO5;MYH6_7		PF01576.22(Myosin_tail_1:Myosin tail); PF00063.24(Myosin_head:Myosin head (motor domain)); PF02736.22(Myosin_N:Myosin N-terminal SH3-like domain)		cytoplasmic	XP_037872802.1(myosin heavy chain, non-muscle isoform X3 [Bombyx mori])		bmor:101736643;bmor:101739883;bmor:100188972;bmor:101738943;bmor:101736113	other	525720	583970	633650	340280	372470	390680
NP_001093281.1	1.37873e+06	2176000	0.001579	1.578	0.6581	0.0156719	up	yes	-2.79888	-1.8046	Draper|WT	vesicle amine transport protein [Bombyx mori]	100101183	100101183	100101183		COG0604(S:Function unknown)	COG0604(cuticle protein)	K00665;K17818;K07512	FASN;ARD1;MECR, NRBF1	bmor00062(Fatty acid elongation); bmor00061(Fatty acid biosynthesis); bmor01100(Metabolic pathways); bmor01212(Fatty acid metabolism); bmor00040(Pentose and glucuronate interconversions)	PF08240.15(ADH_N:Alcohol dehydrogenase GroES-like domain); PF13602.9(ADH_zinc_N_2:Zinc-binding dehydrogenase); PF00107.29(ADH_zinc_N:Zinc-binding dehydrogenase)	GO:0016491(molecular_function:oxidoreductase activity); GO:0043169(molecular_function:cation binding); GO:0046914(molecular_function:transition metal ion binding); GO:0043167(molecular_function:ion binding); GO:0003824(molecular_function:catalytic activity); GO:0003674(molecular_function:molecular_function); GO:0005488(molecular_function:binding); GO:0046872(molecular_function:metal ion binding);…	cytoplasmic	NP_001093281.1(vesicle amine transport protein [Bombyx mori])		bmor:693038;bmor:100101183;bmor:732960;bmor:101737655	other	2019200	2345700	2163100	1290300	1430000	1415900
XP_037873122.1	134257	211427	0.0411	1.575	0.6554	0.116863	up	yes	-1.38605	-0.932287	Draper|WT	ADP-dependent glucokinase [Bombyx mori]					ENOG410Z7J9(G:Carbohydrate transport and metabolism)	ENOG410Z7J9(ADP-dependent glucokinase)	K08074	ADPGK	bmor01200(Carbon metabolism); bmor00010(Glycolysis / Gluconeogenesis); bmor01100(Metabolic pathways)	PF04587.18(ADP_PFK_GK:ADP-specific Phosphofructokinase/Glucokinase conserved region)	GO:0009185(biological_process:ribonucleoside diphosphate metabolic process); GO:0016310(biological_process:phosphorylation); GO:0009144(biological_process:purine nucleoside triphosphate metabolic process); GO:0019752(biological_process:carboxylic acid metabolic process); GO:0034641(biological_process:cellular nitrogen compound metabolic process); GO:0006807(biological_process:nitrogen compound me…	cytoplasmic	XP_037873122.1(ADP-dependent glucokinase [Bombyx mori])		bmor:101746527	other	226590	240420	167270	152850	140910	109010
XP_021204310.2	318427	501110	0.01632	1.574	0.6544	0.0661521	up	yes	-1.78701	-1.17939	Draper|WT	uncharacterized protein LOC101744556 isoform X1 [Bombyx mori]												extracellular	XP_021204310.2(uncharacterized protein LOC101744556 isoform X1 [Bombyx mori])		bmor:101744556	signal_peptide(Sec/SPI)	414640	522710	565980	335730	310790	308760
XP_004930141.1	34840.1	54679.4	0.04894	1.569	0.6498	0.131248	up	yes	-1.31025	-0.881874	Draper|WT	proline-rich extensin-like protein EPR1 [Bombyx mori]	101739838	101739838	101739838		ENOG4110SI3(S:Function unknown)	ENOG4110SI3(-)						extracellular	XP_004930141.1(proline-rich extensin-like protein EPR1 [Bombyx mori])		bmor:101739838	signal_peptide(Sec/SPI)	0	0	63818	39958	0	33801
XP_004925791.1	128783	201863	0.002484	1.567	0.648	0.0202924	up	yes	-2.6031	-1.69245	Draper|WT	UTP--glucose-1-phosphate uridylyltransferase isoform X4 [Bombyx mori]			101744836		COG4284(G:Carbohydrate transport and metabolism)	COG4284(pyrophosphorylase)	K00963	UGP2, galU, galF	bmor01250(Biosynthesis of nucleotide sugars); bmor01240(Biosynthesis of cofactors); bmor00500(Starch and sucrose metabolism); bmor00052(Galactose metabolism); bmor00040(Pentose and glucuronate interconversions); bmor01100(Metabolic pathways); bmor00520(Amino sugar and nucleotide sugar metabolism)	PF01704.21(UDPGP:UTP--glucose-1-phosphate uridylyltransferase)	GO:0003824(molecular_function:catalytic activity); GO:0044249(biological_process:cellular biosynthetic process); GO:0034641(biological_process:cellular nitrogen compound metabolic process); GO:0006807(biological_process:nitrogen compound metabolic process); GO:0009250(biological_process:glucan biosynthetic process); GO:0044281(biological_process:small molecule metabolic process); GO:0034645(biolo…	cytoplasmic	XP_004925791.1(UTP--glucose-1-phosphate uridylyltransferase isoform X4 [Bombyx mori])		bmor:101744836	other	192700	218480	194410	134210	115130	137010
XP_004931814.3	443700	693523	0.01135	1.563	0.6443	0.0527514	up	yes	-1.94462	-1.27768	Draper|WT	uncharacterized protein LOC101743420 [Bombyx mori]					ENOG4110RJV(S:Function unknown)	ENOG4110RJV(-)				PF17064.8(QVR:Sleepless protein)	GO:0032414(biological_process:positive regulation of ion transmembrane transporter activity); GO:0032411(biological_process:positive regulation of transporter activity); GO:0032412(biological_process:regulation of ion transmembrane transporter activity); GO:0051049(biological_process:regulation of transport); GO:0005886(cellular_component:plasma membrane); GO:0050804(biological_process:modulation…	extracellular	XP_004931814.3(uncharacterized protein LOC101743420 [Bombyx mori])		bmor:101743420	other	592030	704720	783820	452770	426730	451600
NP_001040293.1	276357	431120	0.002183	1.56	0.6415	0.0186963	up	yes	-2.65896	-1.72801	Draper|WT	glycine--tRNA ligase [Bombyx mori]			692991		COG0423(J:Translation, ribosomal structure and biogenesis)	COG0423(Catalyzes the attachment of glycine to tRNA(Gly) (By similarity))	K01880	GARS, glyS1	bmor00970(Aminoacyl-tRNA biosynthesis)	PF03129.23(HGTP_anticodon:Anticodon binding domain); PF00458.23(WHEP-TRS:WHEP-TRS domain); PF00587.28(tRNA-synt_2b:tRNA synthetase class II core domain (G, H, P, S and T))	GO:0030424(cellular_component:axon); GO:0009165(biological_process:nucleotide biosynthetic process); GO:0044281(biological_process:small molecule metabolic process); GO:1901362(biological_process:organic cyclic compound biosynthetic process); GO:1901363(molecular_function:heterocyclic compound binding); GO:1901360(biological_process:organic cyclic compound metabolic process); GO:0004812(molecular…	cytoplasmic	NP_001040293.1(glycine--tRNA ligase [Bombyx mori])		bmor:692991	other	456030	448560	388770	266260	276140	286670
NP_001040386.1	1.17587e+06	1.82737e+06	7.62e-05	1.554	0.636	0.00278976	up	yes	-4.06459	-2.55288	Draper|WT	peroxiredoxin [Bombyx mori]	732921	732921	732921	Peroxiredoxin-5	COG0678(O:Posttranslational modification, protein turnover, chaperones)	COG0678(peroxiredoxin)	K11187	PRDX5	bmor04146(Peroxisome)	PF08534.13(Redoxin:Redoxin); PF00578.24(AhpC-TSA:AhpC/TSA family)	GO:0005782(cellular_component:peroxisomal matrix); GO:0070013(cellular_component:intracellular organelle lumen); GO:0016209(molecular_function:antioxidant activity); GO:0043233(cellular_component:organelle lumen); GO:0031974(cellular_component:membrane-enclosed lumen); GO:0051920(molecular_function:peroxiredoxin activity); GO:0005575(cellular_component:cellular_component); GO:0003824(molecular_fu…	mitochondrial	NP_001040386.1(peroxiredoxin [Bombyx mori])		bmor:732921	other	1773200	1812000	1896900	1151000	1199500	1177100
XP_004931128.1	22947.7	35495.6	0.001859	1.547	0.6295	0.0172424	up	yes	-2.72839	-1.76315	Draper|WT	V-type proton ATPase 116 kDa subunit a1 [Bombyx mori]					COG1269(S:Function unknown)	COG1269(Dehydrogenase reductase)	K02154	ATPeV0A, ATP6N	bmor04142(Lysosome); bmor01100(Metabolic pathways); bmor04145(Phagosome); bmor00190(Oxidative phosphorylation)	PF01496.22(V_ATPase_I:V-type ATPase 116kDa subunit family)	GO:0000220(cellular_component:vacuolar proton-transporting V-type ATPase, V0 domain); GO:0003674(molecular_function:molecular_function); GO:0031224(cellular_component:intrinsic component of membrane); GO:0005575(cellular_component:cellular_component); GO:0042626(molecular_function:ATPase activity, coupled to transmembrane movement of substances); GO:0033179(cellular_component:proton-transporting …	cytoplasmic	XP_004931128.1(V-type proton ATPase 116 kDa subunit a1 [Bombyx mori])		bmor:105841262;bmor:101736898;bmor:101738141;bmor:101742516	other	33536	0	0	25136	23380	20327
XP_004924567.1	1344200	2063600	0.001594	1.535	0.6182	0.0156743	up	yes	-2.7948	-1.80453	Draper|WT	probable pterin-4-alpha-carbinolamine dehydratase [Bombyx mori]			101741518		COG2154(H:Coenzyme transport and metabolism)	COG2154(4-alpha-hydroxytetrahydrobiopterin dehydratase activity)	K01724	PCBD, phhB	bmor01100(Metabolic pathways); bmor00790(Folate biosynthesis)	PF01329.22(Pterin_4a:Pterin 4 alpha carbinolamine dehydratase)	GO:0008124(molecular_function:4-alpha-hydroxytetrahydrobiopterin dehydratase activity); GO:0046173(biological_process:polyol biosynthetic process); GO:0019751(biological_process:polyol metabolic process); GO:0034311(biological_process:diol metabolic process); GO:0044249(biological_process:cellular biosynthetic process); GO:0034641(biological_process:cellular nitrogen compound metabolic process); …	mitochondrial	XP_004924567.1(probable pterin-4-alpha-carbinolamine dehydratase [Bombyx mori])		bmor:101744157;bmor:101741518	other	1910100	2209600	2071100	1269100	1374200	1389300
XP_004922013.1	179200	274490	0.02021	1.532	0.6154	0.0763809	up	yes	-1.69422	-1.11696	Draper|WT	phosphomannomutase 1 [Bombyx mori]	101737280	101737280	101737280		COG0561(S:Function unknown)	COG0561(,hydrolase)	K17497	PMM	bmor01100(Metabolic pathways); bmor01250(Biosynthesis of nucleotide sugars); bmor01240(Biosynthesis of cofactors); bmor00520(Amino sugar and nucleotide sugar metabolism); bmor00051(Fructose and mannose metabolism)	PF03332.16(PMM:Eukaryotic phosphomannomutase); PF08282.15(Hydrolase_3:haloacid dehalogenase-like hydrolase)	GO:0019673(biological_process:GDP-mannose metabolic process); GO:0009298(biological_process:GDP-mannose biosynthetic process); GO:0044249(biological_process:cellular biosynthetic process); GO:0034641(biological_process:cellular nitrogen compound metabolic process); GO:0006807(biological_process:nitrogen compound metabolic process); GO:0003674(molecular_function:molecular_function); GO:0044281(bio…	cytoplasmic	XP_004922013.1(phosphomannomutase 1 [Bombyx mori])		bmor:101737280	other	314650	281230	227590	184370	174720	178510
XP_037868653.1	312080	476027	0.04079	1.525	0.6088	0.117078	up	yes	-1.38934	-0.931486	Draper|WT	activating signal cointegrator 1 complex subunit 2 homolog isoform X8 [Bombyx mori]					ENOG4111WKY(S:Function unknown); ENOG4110SQB(S:Function unknown)	ENOG4111WKY(-); ENOG4110SQB(-)						cytoplasmic	XP_037868653.1(activating signal cointegrator 1 complex subunit 2 homolog isoform X8 [Bombyx mori])		bmor:101743971	other	393670	455440	578970	324050	297260	314930
XP_004929434.1	26770	40764.4	0.007559	1.523	0.6069	0.0411675	up	yes	-2.12096	-1.38534	Draper|WT	TBC1 domain family member 15 isoform X3 [Bombyx mori]	101746633	101746633	101746633		COG5210(S:Function unknown)	COG5210(TBC1 domain family member)	K24797;K24796;K24799;K20168	TBC1D16;TBC1D13;TBC1D25;TBC1D15	bmor04137(Mitophagy - animal)	PF00566.21(RabGAP-TBC:Rab-GTPase-TBC domain); PF12068.11(PH_RBD:Rab-binding domain (RBD))		peroxisomal	XP_004929434.1(TBC1 domain family member 15 isoform X3 [Bombyx mori])		bmor:101737598;bmor:101739035;bmor:101746633;bmor:101736095;bmor:101740217	other	0	0	37656	0	26945	0
XP_004930613.1	222310	338673	0.02478	1.523	0.6069	0.0871403	up	yes	-1.60572	-1.05973	Draper|WT	peroxidase isoform X1 [Bombyx mori]			101746584		ENOG410XPZ3(C:Energy production and conversion)	ENOG410XPZ3(malate dehydrogenase (quinone))	K19511	PXDN, VPO1		PF03098.18(An_peroxidase:Animal haem peroxidase)	GO:0050896(biological_process:response to stimulus); GO:0048468(biological_process:cell development); GO:0007292(biological_process:female gamete generation); GO:0003674(molecular_function:molecular_function); GO:0005488(molecular_function:binding); GO:1901363(molecular_function:heterocyclic compound binding); GO:0007276(biological_process:gamete generation); GO:0016491(molecular_function:oxidore…	peroxisomal	XP_004930613.1(peroxidase isoform X1 [Bombyx mori])		bmor:101746521;bmor:101746584;bmor:101740756;bmor:101744777;bmor:101746811	other	292910	323240	399870	236030	226690	204210
XP_004931507.1	43508.3	66173.7	0.005671	1.521	0.605	0.0346127	up	yes	-2.24558	-1.46064	Draper|WT	tubulin polymerization-promoting protein homolog [Bombyx mori]					ENOG4111H9J(S:Function unknown)	ENOG4111H9J(tubulin polymerization-promoting protein family member)	K25867	TPPP		PF05517.15(p25-alpha:p25-alpha)		cytoplasmic	XP_004931507.1(tubulin polymerization-promoting protein homolog [Bombyx mori])		bmor:101737465;bmor:101741645	other	70275	59215	0	45357	46255	38913
XP_037871177.1	62887.7	95226.7	0.01014	1.514	0.5984	0.04906	up	yes	-1.99353	-1.30918	Draper|WT	coronin-7 isoform X2 [Bombyx mori]					ENOG410XPE7(S:Function unknown)	ENOG410XPE7(coronin 7)	K13887;K13886;K18619	CORO2;CORO1B_1C_6;CORO7		PF16300.8(WD40_4:Type of WD40 repeat); PF08953.14(DUF1899:Domain of unknown function (DUF1899)); PF00400.35(WD40:WD domain, G-beta repeat); PF12894.10(ANAPC4_WD40:Anaphase-promoting complex subunit 4 WD40 domain)		cytoplasmic	XP_037871177.1(coronin-7 isoform X2 [Bombyx mori])		bmor:101740491;bmor:101745724;bmor:101742193	other	90182	106600	88898	55323	63689	69651
XP_004931589.2	31170.7	46834.5	0.01857	1.503	0.5878	0.0721073	up	yes	-1.73095	-1.14196	Draper|WT	85/88 kDa calcium-independent phospholipase A2 [Bombyx mori]					COG0666(I:Lipid transport and metabolism); ENOG410ZFZK(S:Function unknown); COG3621(S:Function unknown)	COG0666(NADH dehydrogenase (Ubiquinone) 1 alpha subcomplex); ENOG410ZFZK(Calcium-independent phospholipase); COG3621(Patatin group)	K16343;K02580;K16815	PLA2G6, IPLA2;NFKB1;PNPLA8	bmor04624(Toll and Imd signaling pathway); bmor01100(Metabolic pathways); bmor00592(alpha-Linolenic acid metabolism); bmor00590(Arachidonic acid metabolism); bmor00564(Glycerophospholipid metabolism); bmor00565(Ether lipid metabolism)	PF12796.10(Ank_2:Ankyrin repeats (3 copies)); PF00023.33(Ank:Ankyrin repeat); PF13857.9(Ank_5:Ankyrin repeats (many copies)); PF13606.9(Ank_3:Ankyrin repeat); PF01734.25(Patatin:Patatin-like phospholipase); PF13637.9(Ank_4:Ankyrin repeats (many copies))	GO:0071704(biological_process:organic substance metabolic process); GO:0016787(molecular_function:hydrolase activity); GO:1901575(biological_process:organic substance catabolic process); GO:0006629(biological_process:lipid metabolic process); GO:0044238(biological_process:primary metabolic process); GO:0016042(biological_process:lipid catabolic process); GO:0003824(molecular_function:catalytic ac…	cytoplasmic	XP_004931589.2(85/88 kDa calcium-independent phospholipase A2 [Bombyx mori])		bmor:101744558;bmor:101741228;bmor:100124425;bmor:101741128;bmor:101739591	other	0	0	39174	30258	30097	33157
NP_001037648.1	39914	59901.3	0.02711	1.501	0.5859	0.0928736	up	yes	-1.56671	-1.03206	Draper|WT	eIF2B-alpha protein [Bombyx mori]	733081	733081	733081	eIF-2B GDP-GTP exchange factor subunit alpha	COG1184(J:Translation, ribosomal structure and biogenesis)	COG1184(translation initiation factor)	K03239;K03680	EIF2B1;EIF2B4		PF01008.20(IF-2B:Initiation factor 2 subunit family)	GO:0090079(molecular_function:translation regulator activity, nucleic acid binding); GO:0003676(molecular_function:nucleic acid binding); GO:0097159(molecular_function:organic cyclic compound binding); GO:0008135(molecular_function:translation factor activity, RNA binding); GO:0003674(molecular_function:molecular_function); GO:0005488(molecular_function:binding); GO:0045182(molecular_function:tra…	cytoplasmic	NP_001037648.1(eIF2B-alpha protein [Bombyx mori])		bmor:101745260;bmor:733081	other	63204	53839	0	42979	46663	30100
XP_004930964.2	46951	70238.7	0.0451	1.496	0.5811	0.125383	up	yes	-1.34573	-0.901728	Draper|WT	annulin isoform X1 [Bombyx mori]					ENOG410XQEZ(S:Function unknown)	ENOG410XQEZ(Sulfotransferase)	K05619	TGM1		PF00868.23(Transglut_N:Transglutaminase family); PF00927.25(Transglut_C:Transglutaminase family, C-terminal ig like domain); PF01841.22(Transglut_core:Transglutaminase-like superfamily)	GO:0018149(biological_process:peptide cross-linking); GO:0003810(molecular_function:protein-glutamine gamma-glutamyltransferase activity); GO:0006807(biological_process:nitrogen compound metabolic process); GO:0003674(molecular_function:molecular_function); GO:0005488(molecular_function:binding); GO:0043169(molecular_function:cation binding); GO:0043167(molecular_function:ion binding); GO:0071704…	cytoplasmic	XP_004930964.2(annulin isoform X1 [Bombyx mori])		bmor:101738407;bmor:101741185;bmor:101738139	other	59405	65681	85630	44076	46751	50026
XP_037871788.1	41660.7	62001.7	0.03305	1.488	0.5734	0.103997	up	yes	-1.4807	-0.982936	Draper|WT	protein ROP isoform X4 [Bombyx mori]					COG5158(U:Intracellular trafficking, secretion, and vesicular transport)	COG5158(Vacuolar Protein)	K19998;K12479;K15292	SCFD1, SLY1;VPS45;STXBP1, MUNC18-1	bmor04144(Endocytosis)	PF00995.26(Sec1:Sec1 family)		peroxisomal	XP_037871788.1(protein ROP isoform X4 [Bombyx mori])		bmor:101738129;bmor:101744417;bmor:101744133	other	54549	72656	58800	38389	38407	48186
XP_004932559.2	195677	290477	0.01211	1.484	0.5695	0.0550785	up	yes	-1.9165	-1.25894	Draper|WT	dihydropyrimidine dehydrogenase [NADP(+)] [Bombyx mori]					COG0167(S:Function unknown)	COG0167(Mitotic spindle assembly checkpoint protein)	K00207	DPYD	bmor01100(Metabolic pathways); bmor00240(Pyrimidine metabolism); bmor00983(Drug metabolism - other enzymes); bmor00410(beta-Alanine metabolism); bmor00770(Pantothenate and CoA biosynthesis)	PF01180.24(DHO_dh:Dihydroorotate dehydrogenase); PF14691.9(Fer4_20:Dihydroprymidine dehydrogenase domain II, 4Fe-4S cluster); PF14697.9(Fer4_21:4Fe-4S dicluster domain); PF07992.17(Pyr_redox_2:Pyridine nucleotide-disulphide oxidoreductase); PF13450.9(NAD_binding_8:NAD(P)-binding Rossmann-like domain); PF13237.9(Fer4_10:4Fe-4S dicluster domain)	GO:0009218(biological_process:pyrimidine ribonucleotide metabolic process); GO:0043169(molecular_function:cation binding); GO:0009165(biological_process:nucleotide biosynthetic process); GO:0044281(biological_process:small molecule metabolic process); GO:0009161(biological_process:ribonucleoside monophosphate metabolic process); GO:1901362(biological_process:organic cyclic compound biosynthetic p…	cytoplasmic	XP_004932559.2(dihydropyrimidine dehydrogenase [NADP(+)] [Bombyx mori])		bmor:101737414;bmor:751838	other	266600	309940	294890	166090	193710	227230
NP_001037414.1	419387	617757	0.03268	1.473	0.5588	0.1036	up	yes	-1.48559	-0.984596	Draper|WT	asparagine synthetase [Bombyx mori]	692995	692995	692995	Asparagine synthetase [glutamine-hydrolyzing]	COG0367(E:Amino acid transport and metabolism)	COG0367(asparagine synthetase)	K01953	asnB, ASNS	bmor00250(Alanine, aspartate and glutamate metabolism); bmor01230(Biosynthesis of amino acids); bmor01100(Metabolic pathways)	PF00733.24(Asn_synthase:Asparagine synthase); PF13537.9(GATase_7:Glutamine amidotransferase domain); PF13522.9(GATase_6:Glutamine amidotransferase domain)	GO:0005488(molecular_function:binding); GO:0035639(molecular_function:purine ribonucleoside triphosphate binding); GO:0009064(biological_process:glutamine family amino acid metabolic process); GO:0019752(biological_process:carboxylic acid metabolic process); GO:0044249(biological_process:cellular biosynthetic process); GO:0034641(biological_process:cellular nitrogen compound metabolic process); G…	cytoplasmic	NP_001037414.1(asparagine synthetase [Bombyx mori])		bmor:692995	other	726910	603750	522610	416680	390900	450580
NP_059477.1	92618.5	135980	0.04443	1.468	0.5539	0.12417	up	yes	-1.35223	-0.905948	Draper|WT	cytochrome c oxidase subunit II (mitochondrion) [Bombyx mori]	cox2	cox2	809267	Cytochrome c oxidase subunit 2	COG1622(C:Energy production and conversion)	COG1622(Subunits I and II form the functional core of the enzyme complex. Electrons originating in cytochrome c are transferred via heme a and Cu(A) to the binuclear center formed by heme a3 and Cu(B) (By similarity))	K02261	COX2	bmor01100(Metabolic pathways); bmor00190(Oxidative phosphorylation)	PF00116.23(COX2:Cytochrome C oxidase subunit II, periplasmic domain); PF02790.18(COX2_TM:Cytochrome C oxidase subunit II, transmembrane domain)	GO:0015453(molecular_function:oxidoreduction-driven active transmembrane transporter activity); GO:0003674(molecular_function:molecular_function); GO:0005488(molecular_function:binding); GO:0031224(cellular_component:intrinsic component of membrane); GO:0016491(molecular_function:oxidoreductase activity); GO:0005575(cellular_component:cellular_component); GO:0031090(cellular_component:organelle m…	Golgi apparatus	NP_059477.1(cytochrome c oxidase subunit II [Bombyx mori])		bmor:809267;bmor:119631134	other	153780	146490	107670	90442	0	0
XP_004925775.1	270603	397210	0.00577	1.468	0.5539	0.0348167	up	yes	-2.23807	-1.45809	Draper|WT	actin-interacting protein 1 [Bombyx mori]			101742682		ENOG410XQN1(S:Function unknown)	ENOG410XQN1(actin filament depolymerization)	K24736;K15542;K10751;K04536;K03364	WDR1, AIP1;PFS2;CHAF1B;GNB1;CDH1, FZR1	bmor03015(mRNA surveillance pathway); bmor04120(Ubiquitin mediated proteolysis)	PF00400.35(WD40:WD domain, G-beta repeat); PF12894.10(ANAPC4_WD40:Anaphase-promoting complex subunit 4 WD40 domain); PF08662.14(eIF2A:Eukaryotic translation initiation factor eIF2A); PF20426.1(NBCH_WD40:Neurobeachin beta propeller domain)		cytoplasmic	XP_004925775.1(actin-interacting protein 1 [Bombyx mori])		bmor:101743548;bmor:101742682;bmor:733012;bmor:101737123;bmor:101741922	other	353730	415510	422390	270110	286070	255630
XP_012549721.1	622793	900240	0.002711	1.445	0.5311	0.0215662	up	yes	-2.56527	-1.66603	Draper|WT	alpha-esterase 48 isoform X3 [Bombyx mori]	733006	733006	733006		COG2272(I:Lipid transport and metabolism)	COG2272(Carboxylesterase)	K01049	ACHE	bmor00564(Glycerophospholipid metabolism)	PF00135.31(COesterase:Carboxylesterase family); PF20434.1(BD-FAE:BD-FAE); PF07859.16(Abhydrolase_3:alpha/beta hydrolase fold)	GO:0042133(biological_process:neurotransmitter metabolic process); GO:0042135(biological_process:neurotransmitter catabolic process); GO:0044248(biological_process:cellular catabolic process); GO:0003674(molecular_function:molecular_function); GO:0045202(cellular_component:synapse); GO:0030054(cellular_component:cell junction); GO:0065007(biological_process:biological regulation); GO:0065008(biol…	cytoplasmic	XP_012549721.1(alpha-esterase 48 isoform X3 [Bombyx mori])		bmor:101743027;bmor:101742832;bmor:733006;bmor:101742685;bmor:100126869	other	877840	842240	980640	614640	618720	635020
NP_001036848.1	156750	226083	0.01243	1.442	0.5281	0.0558167	up	yes	-1.90518	-1.25316	Draper|WT	eukaryotic translation initiation factor 3 subunit H [Bombyx mori]			692388	Eukaryotic translation initiation factor 3 subunit H	ENOG410XSR9(J:Translation, ribosomal structure and biogenesis)	ENOG410XSR9(Component of the eukaryotic translation initiation factor 3 (eIF-3) complex, which is involved in protein synthesis and, together with other initiation factors, stimulates binding of mRNA and methionyl-tRNAi to the 40S ribosome (By similarity))	K03247	EIF3H		PF19445.2(eIF3h_C:C-terminal region of eIF3h); PF01398.24(JAB:JAB1/Mov34/MPN/PAD-1 ubiquitin protease)	GO:0022607(biological_process:cellular component assembly); GO:0043933(biological_process:macromolecular complex subunit organization); GO:0003674(molecular_function:molecular_function); GO:0005488(molecular_function:binding); GO:0003676(molecular_function:nucleic acid binding); GO:0033290(cellular_component:eukaryotic 48S preinitiation complex); GO:0008233(molecular_function:peptidase activity);…	cytoplasmic	NP_001036848.1(eukaryotic translation initiation factor 3 subunit H [Bombyx mori])		bmor:692388	other	203900	223930	250420	161550	168850	139850
NP_001093083.1	269780	388853	0.01712	1.441	0.5271	0.0680953	up	yes	-1.76624	-1.16682	Draper|WT	eukaryotic translation initiation factor 1A [Bombyx mori]	100101157	100101157	100101157	Eukaryotic translation initiation factor 4C	COG0361(J:Translation, ribosomal structure and biogenesis)	COG0361(however, it seems to stimulate more or less all the activities of the other two initiation factors, IF-2 and IF-3 (By similarity))	K03236	EIF1A		PF01176.22(eIF-1a:Translation initiation factor 1A / IF-1)	GO:0090079(molecular_function:translation regulator activity, nucleic acid binding); GO:0045182(molecular_function:translation regulator activity); GO:0097159(molecular_function:organic cyclic compound binding); GO:0008135(molecular_function:translation factor activity, RNA binding); GO:0003674(molecular_function:molecular_function); GO:0005488(molecular_function:binding); GO:0003676(molecular_fu…	cytoplasmic	NP_001093083.1(eukaryotic translation initiation factor 1A [Bombyx mori])		bmor:100101157	other	357210	398640	410710	236080	320040	253220
XP_037867008.1	191873	273557	0.002318	1.426	0.512	0.0196153	up	yes	-2.63302	-1.70718	Draper|WT	septin-7 isoform X11 [Bombyx mori]					COG5019(D:Cell cycle control, cell division, chromosome partitioning); COG5019(Z:Cytoskeleton)	COG5019(Cell division control protein); COG5019(Cell division control protein)	K16939;K16943;K16942;K16944	SEPT6_8_11;SEPT4;SEPT2;SEPT7, CDC3	bmor04215(Apoptosis - multiple species)	PF00735.21(Septin:Septin); PF01926.26(MMR_HSR1:50S ribosome-binding GTPase)		cytoplasmic	XP_037867008.1(septin-7 isoform X11 [Bombyx mori])		bmor:101739326;bmor:732880;bmor:101740267;bmor:101745007	other	254330	290870	275470	193710	200000	181910
XP_004929238.1	105250	149860	0.00414	1.424	0.5099	0.0280938	up	yes	-2.38195	-1.55123	Draper|WT	uncharacterized protein C05D11.1 [Bombyx mori]			101746531		COG1026(O:Posttranslational modification, protein turnover, chaperones)	COG1026(peptidase)				PF00675.23(Peptidase_M16:Insulinase (Peptidase family M16)); PF05193.24(Peptidase_M16_C:Peptidase M16 inactive domain)		cytoplasmic	XP_004929238.1(uncharacterized protein C05D11.1 [Bombyx mori])		bmor:101746531	other	138390	161680	149510	101590	112180	101980
XP_037871558.1	148457	210800	0.006683	1.42	0.5059	0.0376517	up	yes	-2.17438	-1.4241	Draper|WT	C-type lectin 16 isoform X1 [Bombyx mori]					ENOG410XNMR(S:Function unknown); ENOG410XPJ1(S:Function unknown)	ENOG410XNMR(C-Type lectin); ENOG410XPJ1(c-type lectin domain family)				PF00059.24(Lectin_C:Lectin C-type domain)	GO:0003674(molecular_function:molecular_function); GO:0030246(molecular_function:carbohydrate binding); GO:0005488(molecular_function:binding)	extracellular	XP_037871558.1(C-type lectin 16 isoform X1 [Bombyx mori])		bmor:692946;bmor:100329158;bmor:767624	signal_peptide(Sec/SPI)	209410	192860	230130	158860	140520	145990
NP_001093090.1	666423	945457	0.003371	1.419	0.5049	0.0246897	up	yes	-2.47095	-1.60731	Draper|WT	NADPH-specific isocitrate dehydrogenase [Bombyx mori]	100101164	100101164	100101164	Isocitrate dehydrogenase [NADP]	COG0538(G:Carbohydrate transport and metabolism)	COG0538(fructose-bisphosphate aldolase)	K00031	IDH1, IDH2, icd	bmor01100(Metabolic pathways); bmor01200(Carbon metabolism); bmor00020(Citrate cycle (TCA cycle)); bmor04146(Peroxisome); bmor01230(Biosynthesis of amino acids); bmor01210(2-Oxocarboxylic acid metabolism); bmor00480(Glutathione metabolism)	PF00180.23(Iso_dh:Isocitrate/isopropylmalate dehydrogenase)	GO:0051287(molecular_function:NAD binding); GO:1901363(molecular_function:heterocyclic compound binding); GO:0019752(biological_process:carboxylic acid metabolic process); GO:0043229(cellular_component:intracellular organelle); GO:0003674(molecular_function:molecular_function); GO:0005488(molecular_function:binding); GO:0043167(molecular_function:ion binding); GO:0043227(cellular_component:membra…	cytoplasmic	NP_001093090.1(NADPH-specific isocitrate dehydrogenase [Bombyx mori])		bmor:692823;bmor:100101164	other	928780	1022200	885390	633940	664520	700810
NP_001040199.1	138640	196347	0.000374	1.416	0.5018	0.0072216	up	yes	-3.41567	-2.14077	Draper|WT	macrophage migration inhibitory factor [Bombyx mori]	692890	692890	692890		ENOG41122MF(S:Function unknown)	ENOG41122MF(Macrophage migration inhibitory factor)	K07253	MIF	bmor01100(Metabolic pathways); bmor00360(Phenylalanine metabolism); bmor00350(Tyrosine metabolism)	PF01187.21(MIF:Macrophage migration inhibitory factor (MIF))		cytoplasmic	NP_001040199.1(macrophage migration inhibitory factor [Bombyx mori])		bmor:692890;bmor:101743564	other	189960	204620	194460	139160	143320	133440
NP_001041678.1	150383	212960	0.01161	1.416	0.5018	0.0534916	up	yes	-1.93479	-1.27163	Draper|WT	glutamate synthase [Bombyx mori]	BmGOGAT	BmGOGAT	751838	Glutamate synthase (NADH)	COG0067(E:Amino acid transport and metabolism)	COG0067(glutamate synthase)	K00207;K18914	DPYD;FDXR	bmor01100(Metabolic pathways); bmor00240(Pyrimidine metabolism); bmor00983(Drug metabolism - other enzymes); bmor00410(beta-Alanine metabolism); bmor00770(Pantothenate and CoA biosynthesis)	PF00310.24(GATase_2:Glutamine amidotransferases class-II); PF01645.20(Glu_synthase:Conserved region in glutamate synthase); PF04898.17(Glu_syn_central:Glutamate synthase central domain); PF01493.22(GXGXG:GXGXG motif); PF07992.17(Pyr_redox_2:Pyridine nucleotide-disulphide oxidoreductase); PF14691.9(Fer4_20:Dihydroprymidine dehydrogenase domain II, 4Fe-4S cluster); PF13450.9(NAD_binding_8:NAD(P)-bi…	GO:0015930(molecular_function:glutamate synthase activity); GO:0016638(molecular_function:oxidoreductase activity, acting on the CH-NH2 group of donors); GO:0044283(biological_process:small molecule biosynthetic process); GO:0043169(molecular_function:cation binding); GO:0019752(biological_process:carboxylic acid metabolic process); GO:0044249(biological_process:cellular biosynthetic process); GO…	cytoplasmic	NP_001041678.1(glutamate synthase [Bombyx mori])		bmor:101737414;bmor:751838;bmor:101736047	other	219140	209370	210370	126870	149460	174820
XP_012553114.1	94090	132760	0.02975	1.411	0.4967	0.0973636	up	yes	-1.52637	-1.01156	Draper|WT	serine/threonine-protein phosphatase 5 [Bombyx mori]	101745024	101745024	101745024		COG0639(T:Signal transduction mechanisms)	COG0639(serine threonine-protein phosphatase)	K13807;K04460;K06269;K15423	PPEF, PPP7C;PPP5C;PPP1C;PPP4C	bmor03015(mRNA surveillance pathway); bmor04745(Phototransduction - fly)	PF00149.31(Metallophos:Calcineurin-like phosphoesterase); PF08321.15(PPP5:PPP5 TPR repeat region); PF00515.31(TPR_1:Tetratricopeptide repeat); PF07719.20(TPR_2:Tetratricopeptide repeat); PF13414.9(TPR_11:TPR repeat); PF13432.9(TPR_16:Tetratricopeptide repeat); PF13428.9(TPR_14:Tetratricopeptide repeat)	GO:0016791(molecular_function:phosphatase activity); GO:0016787(molecular_function:hydrolase activity); GO:0016311(biological_process:dephosphorylation); GO:0006470(biological_process:protein dephosphorylation); GO:0042578(molecular_function:phosphoric ester hydrolase activity); GO:0006807(biological_process:nitrogen compound metabolic process); GO:0003674(molecular_function:molecular_function); …	cytoplasmic	XP_012553114.1(serine/threonine-protein phosphatase 5 [Bombyx mori])		bmor:101745024;bmor:101744368;bmor:101742306;bmor:101737641;bmor:733020	other	151570	126620	120090	80943	102830	98497
XP_037876120.1	116467	163770	0.01154	1.406	0.4916	0.0532847	up	yes	-1.93742	-1.27332	Draper|WT	NPC intracellular cholesterol transporter 1 isoform X7 [Bombyx mori]					ENOG410XR54(U:Intracellular trafficking, secretion, and vesicular transport)	ENOG410XR54(Niemann-Pick disease type C1)	K06225;K24682;K12385	PTCH1;PTCHD;NPC1	bmor04142(Lysosome); bmor04341(Hedgehog signaling pathway - fly)	PF02460.21(Patched:Patched family); PF16414.8(NPC1_N:Niemann-Pick C1 N terminus); PF12349.11(Sterol-sensing:Sterol-sensing domain of SREBP cleavage-activation)		lysosomal	XP_037876120.1(NPC intracellular cholesterol transporter 1 isoform X7 [Bombyx mori])		bmor:101740298;bmor:119629863;bmor:101742149;bmor:101743039;bmor:119629864	signal_peptide(Sec/SPI)	156020	168990	166300	132130	97990	119280
NP_001166827.1	100711	141317	0.04735	1.403	0.4885	0.128938	up	yes	-1.32459	-0.889586	Draper|WT	H+ transporting ATP synthase O subunit isoform 2 [Bombyx mori]	733114	733114	733114	ATP synthase subunit O, mitochondrial	COG0712(C:Energy production and conversion); COG0442(J:Translation, ribosomal structure and biogenesis)	COG0712(F(1)F(0) ATP synthase produces ATP from ADP in the presence of a proton or sodium gradient. F-type ATPases consist of two structural domains, F(1) containing the extramembraneous catalytic core and F(0) containing the membrane proton channel, linked together by a central stalk and a peripheral stalk. During catalysis, ATP synthesis in the catalytic domain of F(1) is coupled via a rotary m…	K02137	ATPeF0O, ATP5O, ATP5	bmor01100(Metabolic pathways); bmor00190(Oxidative phosphorylation)	PF00213.21(OSCP:ATP synthase delta (OSCP) subunit)	GO:0005261(molecular_function:cation channel activity); GO:0003674(molecular_function:molecular_function); GO:0005575(cellular_component:cellular_component); GO:0031090(cellular_component:organelle membrane); GO:0046933(molecular_function:proton-transporting ATP synthase activity, rotational mechanism); GO:0015318(molecular_function:inorganic solute uptake transmembrane transporter activity); GO:…	mitochondrial	NP_001166827.1(H+ transporting ATP synthase O subunit isoform 2 [Bombyx mori])		bmor:101738301;bmor:733114	other	145440	160930	117580	100010	89453	112670
XP_037872398.1	35335.3	49379.3	0.01596	1.397	0.4823	0.0651905	up	yes	-1.7967	-1.18575	Draper|WT	ataxin-2-like protein isoform X5 [Bombyx mori]					COG5180(S:Function unknown)	COG5180(stress granule assembly)	K23625	ATXN2_2L	bmor04711(Circadian rhythm - fly)	PF14438.9(SM-ATX:Ataxin 2 SM domain); PF06741.16(LsmAD:LsmAD domain)		cytoplasmic	XP_037872398.1(ataxin-2-like protein isoform X5 [Bombyx mori])		bmor:101743989	other	0	0	47161	40536	30870	34600
NP_001037239.1	995483	1.38743e+06	0.0283	1.394	0.4792	0.094215	up	yes	-1.54806	-1.02583	Draper|WT	ribosomal protein L30 [Bombyx mori]	RpL30	RpL30	692705	60S ribosomal protein L30	COG1911(J:Translation, ribosomal structure and biogenesis)	COG1911((ribosomal) protein)	K02908	RP-L30e, RPL30	bmor03010(Ribosome)	PF01248.29(Ribosomal_L7Ae:Ribosomal protein L7Ae/L30e/S12e/Gadd45 family)	GO:0005575(cellular_component:cellular_component); GO:0015934(cellular_component:large ribosomal subunit); GO:0022625(cellular_component:cytosolic large ribosomal subunit); GO:0097159(molecular_function:organic cyclic compound binding); GO:1990904(cellular_component:ribonucleoprotein complex); GO:0005198(molecular_function:structural molecule activity); GO:0003735(molecular_function:structural co…	cytoplasmic	NP_001037239.1(ribosomal protein L30 [Bombyx mori])		bmor:692705	other	1350300	1446500	1365500	1044800	1161400	780250
NP_001037566.1	1.17975e+06	1640900	0.01086	1.391	0.4761	0.0512592	up	yes	-1.96377	-1.29014	Draper|WT	ribosomal protein S6 [Bombyx mori]	RpS6	RpS6	732855	40S ribosomal protein S6	COG2125(J:Translation, ribosomal structure and biogenesis)	COG2125(40s ribosomal protein s6)	K02991	RP-S6e, RPS6	bmor03010(Ribosome); bmor04150(mTOR signaling pathway)	PF01092.22(Ribosomal_S6e:Ribosomal protein S6e)	GO:0043232(cellular_component:intracellular non-membrane-bounded organelle); GO:0044249(biological_process:cellular biosynthetic process); GO:0034641(biological_process:cellular nitrogen compound metabolic process); GO:0006807(biological_process:nitrogen compound metabolic process); GO:0003674(molecular_function:molecular_function); GO:0034645(biological_process:cellular macromolecule biosyntheti…	nuclear	NP_001037566.1(ribosomal protein S6 [Bombyx mori])		bmor:732855	other	1612600	1597300	1712800	1217600	1323800	997840
XP_037872304.1	106765	148297	0.009722	1.389	0.474	0.0475796	up	yes	-2.0118	-1.32249	Draper|WT	cytosolic 10-formyltetrahydrofolate dehydrogenase [Bombyx mori]					COG1012(C:Energy production and conversion)	COG1012(Dehydrogenase)	K00128;K00289	ALDH;ALDH1L	bmor00620(Pyruvate metabolism); bmor00380(Tryptophan metabolism); bmor01100(Metabolic pathways); bmor01240(Biosynthesis of cofactors); bmor00071(Fatty acid degradation); bmor00770(Pantothenate and CoA biosynthesis); bmor00330(Arginine and proline metabolism); bmor00340(Histidine metabolism); bmor00053(Ascorbate and aldarate metabolism); bmor00010(Glycolysis / Gluconeogenesis); bmor00410(beta-Alan…	PF00171.25(Aldedh:Aldehyde dehydrogenase family); PF00551.22(Formyl_trans_N:Formyl transferase); PF02911.21(Formyl_trans_C:Formyl transferase, C-terminal domain)		cytoplasmic	XP_037872304.1(cytosolic 10-formyltetrahydrofolate dehydrogenase [Bombyx mori])		bmor:101740694;bmor:692889;bmor:101747054;bmor:733015;bmor:105842100	other	145540	162490	136860	108210	97754	114330
NP_001037404.1	184070	254393	0.008412	1.382	0.4668	0.0441163	up	yes	-2.07458	-1.3553	Draper|WT	eukaryotic translation initiation factor 3 subunit E [Bombyx mori]	eIF3-S6	eIF3-S6	692936	Eukaryotic translation initiation factor 3 subunit E	ENOG410XQK5(J:Translation, ribosomal structure and biogenesis)	ENOG410XQK5(Component of the eukaryotic translation initiation factor 3 (eIF-3) complex, which is involved in protein synthesis and, together with other initiation factors, stimulates binding of mRNA and methionyl-tRNAi to the 40S ribosome (By similarity))	K03250	EIF3E, INT6		PF09440.13(eIF3_N:eIF3 subunit 6 N terminal domain); PF01399.30(PCI:PCI domain)	GO:0022607(biological_process:cellular component assembly); GO:0043933(biological_process:macromolecular complex subunit organization); GO:0003674(molecular_function:molecular_function); GO:0005488(molecular_function:binding); GO:0003676(molecular_function:nucleic acid binding); GO:0001732(biological_process:formation of cytoplasmic translation initiation complex); GO:1901363(molecular_function:h…	peroxisomal	NP_001037404.1(eukaryotic translation initiation factor 3 subunit E [Bombyx mori])		bmor:692936	other	259770	261600	241810	180760	208220	163230
XP_004926878.2	205790	282400	0.005101	1.372	0.4563	0.0327327	up	yes	-2.29149	-1.48489	Draper|WT	asparagine--tRNA ligase, cytoplasmic [Bombyx mori]					COG0017(U:Intracellular trafficking, secretion, and vesicular transport)	COG0017(fission 1)	K22503;K01893	DARS1;NARS, asnS	bmor00970(Aminoacyl-tRNA biosynthesis)	PF00152.23(tRNA-synt_2:tRNA synthetases class II (D, K and N)); PF01336.28(tRNA_anti-codon:OB-fold nucleic acid binding domain)	GO:0035639(molecular_function:purine ribonucleoside triphosphate binding); GO:0019752(biological_process:carboxylic acid metabolic process); GO:0090304(biological_process:nucleic acid metabolic process); GO:0034641(biological_process:cellular nitrogen compound metabolic process); GO:0006807(biological_process:nitrogen compound metabolic process); GO:0003674(molecular_function:molecular_function);…	cytoplasmic	XP_004926878.2(asparagine--tRNA ligase, cytoplasmic [Bombyx mori])		bmor:101739579;bmor:101742209;bmor:101739619	other	286350	294230	266620	226420	202310	188640
XP_004926523.1	459010	625100	0.01231	1.362	0.4457	0.0555126	up	yes	-1.90939	-1.25553	Draper|WT	dipeptidyl peptidase 3 isoform X2 [Bombyx mori]	101739960	101739960	101739960		ENOG410XRK4(S:Function unknown)	ENOG410XRK4(peptidase')	K01277	DPP3		PF03571.18(Peptidase_M49:Peptidase family M49)	GO:0004177(molecular_function:aminopeptidase activity); GO:0008239(molecular_function:dipeptidyl-peptidase activity); GO:0008238(molecular_function:exopeptidase activity); GO:0006807(biological_process:nitrogen compound metabolic process); GO:0003674(molecular_function:molecular_function); GO:0005488(molecular_function:binding); GO:0008233(molecular_function:peptidase activity); GO:0008235(molecu…	cytoplasmic	XP_004926523.1(dipeptidyl peptidase 3 isoform X2 [Bombyx mori])		bmor:101739960	other	596130	700150	579020	458890	469450	448690
XP_004927871.1	236037	320043	0.01092	1.356	0.4394	0.0512011	up	yes	-1.96138	-1.29064	Draper|WT	uroporphyrinogen decarboxylase [Bombyx mori]			101742739		COG0407(H:Coenzyme transport and metabolism)	COG0407(Catalyzes the decarboxylation of four acetate groups of uroporphyrinogen-III to yield coproporphyrinogen-III (By similarity))	K01599	hemE, UROD	bmor00860(Porphyrin metabolism); bmor01100(Metabolic pathways); bmor01240(Biosynthesis of cofactors)	PF01208.20(URO-D:Uroporphyrinogen decarboxylase (URO-D))	GO:0006778(biological_process:porphyrin-containing compound metabolic process); GO:0006779(biological_process:porphyrin-containing compound biosynthetic process); GO:0044249(biological_process:cellular biosynthetic process); GO:0034641(biological_process:cellular nitrogen compound metabolic process); GO:0006807(biological_process:nitrogen compound metabolic process); GO:0003674(molecular_function…	cytoplasmic	XP_004927871.1(uroporphyrinogen decarboxylase [Bombyx mori])		bmor:101742739	other	289930	327440	342760	227110	256380	224620
XP_004927771.1	903207	1.22333e+06	0.007938	1.354	0.4372	0.0423626	up	yes	-2.09974	-1.37291	Draper|WT	rab proteins geranylgeranyltransferase component A 2 [Bombyx mori]	101740100	101740100	101740100		COG5044(O:Posttranslational modification, protein turnover, chaperones)	COG5044(GDP dissociation inhibitor)	K17255;K23460	GDI1_2;CHM, CHML		PF00996.21(GDI:GDP dissociation inhibitor)		cytoplasmic	XP_004927771.1(rab proteins geranylgeranyltransferase component A 2 [Bombyx mori])		bmor:101740100;bmor:101738804	other	1162500	1338600	1168900	844580	920030	945010
NP_001171330.1	51728.3	69871.8	0.01709	1.351	0.434	0.0681035	up	yes	-1.767	-1.16677	Draper|WT	ced-6 protein [Bombyx mori]	ced-6	ced-6	100415789		ENOG410ZHJT(S:Function unknown); COG0666(S:Function unknown)	ENOG410ZHJT(low density lipoprotein receptor adaptor protein 1); COG0666(low density lipoprotein receptor adaptor protein 1)	K12475;K06057;K21413;K06279;K23285	DAB2;NUMBL;ANKS1;SHC1;GULP1, CED6	bmor04330(Notch signaling pathway); bmor04144(Endocytosis); bmor04013(MAPK signaling pathway - fly)	PF00640.26(PID:Phosphotyrosine interaction domain (PTB/PID))	GO:0008150(biological_process:biological_process); GO:0051179(biological_process:localization)	cytoplasmic	NP_001171330.1(ced-6 protein [Bombyx mori])		bmor:101746168;bmor:100415789;bmor:101743013;bmor:101745094;bmor:101739196	other	0	73440	67718	45343	50058	59784
XP_021207529.1	1.40757e+06	1.90007e+06	0.003134	1.35	0.433	0.023605	up	yes	-2.50252	-1.62681	Draper|WT	enolase isoform X1 [Bombyx mori]					COG0148(G:Carbohydrate transport and metabolism)	COG0148(Catalyzes the reversible conversion of 2- phosphoglycerate into phosphoenolpyruvate. It is essential for the degradation of carbohydrates via glycolysis (By similarity))	K01689	ENO, eno	bmor01200(Carbon metabolism); bmor01230(Biosynthesis of amino acids); bmor00010(Glycolysis / Gluconeogenesis); bmor01100(Metabolic pathways); bmor03018(RNA degradation)	PF00113.25(Enolase_C:Enolase, C-terminal TIM barrel domain); PF03952.19(Enolase_N:Enolase, N-terminal domain); PF13378.9(MR_MLE_C:Enolase C-terminal domain-like)	GO:0009185(biological_process:ribonucleoside diphosphate metabolic process); GO:0009259(biological_process:ribonucleotide metabolic process); GO:0016310(biological_process:phosphorylation); GO:0009144(biological_process:purine nucleoside triphosphate metabolic process); GO:0019752(biological_process:carboxylic acid metabolic process); GO:0034641(biological_process:cellular nitrogen compound metab…	cytoplasmic	XP_021207529.1(enolase isoform X1 [Bombyx mori])		bmor:105841813;bmor:100037426	other	1892300	1906600	1901300	1296200	1370300	1556200
NP_001040368.1	426893	575670	0.02219	1.349	0.4319	0.0811214	up	yes	-1.65365	-1.09081	Draper|WT	Rab7 [Bombyx mori]	732902	732902	732902		ENOG410XNZV(S:Function unknown)	ENOG410XNZV(member RAS oncogene family)	K07899;K07876;K07901;K07880;K07897	RAB9A, RAB9;RAB35, RAB1C;RAB8A, MEL;RAB4B;RAB7A	bmor04140(Autophagy - animal); bmor04137(Mitophagy - animal); bmor04144(Endocytosis); bmor04145(Phagosome)	PF00071.25(Ras:Ras family); PF08477.16(Roc:Ras of Complex, Roc, domain of DAPkinase); PF00025.24(Arf:ADP-ribosylation factor family); PF01926.26(MMR_HSR1:50S ribosome-binding GTPase); PF04670.15(Gtr1_RagA:Gtr1/RagA G protein conserved region)	GO:0035639(molecular_function:purine ribonucleoside triphosphate binding); GO:0003674(molecular_function:molecular_function); GO:0005488(molecular_function:binding); GO:0043167(molecular_function:ion binding); GO:1901363(molecular_function:heterocyclic compound binding); GO:1901265(molecular_function:nucleoside phosphate binding); GO:0043168(molecular_function:anion binding); GO:0019001(molecular…	cytoplasmic	NP_001040368.1(Rab7 [Bombyx mori])		bmor:692901;bmor:732877;bmor:101741967;bmor:101741875;bmor:732902	other	562420	553430	611160	493180	421740	365760
XP_004922200.1	80271	107702	0.01445	1.342	0.4244	0.0606557	up	yes	-1.83983	-1.21706	Draper|WT	gelsolin [Bombyx mori]			101746366		ENOG410XR0A(S:Function unknown)	ENOG410XR0A(capping protein (actin filament) gelsolin-like)	K10369;K05768	SVIL;GSN		PF00626.25(Gelsolin:Gelsolin repeat)	GO:0008092(molecular_function:cytoskeletal protein binding); GO:0051015(molecular_function:actin filament binding); GO:0003779(molecular_function:actin binding); GO:0044877(molecular_function:macromolecular complex binding); GO:0005488(molecular_function:binding); GO:0005515(molecular_function:protein binding); GO:0003674(molecular_function:molecular_function)	cytoplasmic	XP_004922200.1(gelsolin [Bombyx mori])		bmor:101746507;bmor:101741882;bmor:101746366;bmor:101740804;bmor:101741373	other	97666	116750	108690	76748	76463	87602
NP_001040356.1	301620	403990	0.01972	1.339	0.4212	0.0747951	up	yes	-1.70487	-1.12607	Draper|WT	cytidylate kinase [Bombyx mori]	732890	732890	732890	UMP-CMP kinase	COG0563(F:Nucleotide transport and metabolism)	COG0563(Catalyzes the reversible transfer of the terminal phosphate group between ATP and AMP. Plays an important role in cellular energy homeostasis and in adenine nucleotide metabolism (By similarity))	K00944;K00939;K13800	AK3;adk, AK;CMPK1, UMPK	bmor01100(Metabolic pathways); bmor01240(Biosynthesis of cofactors); bmor00230(Purine metabolism); bmor00730(Thiamine metabolism); bmor00240(Pyrimidine metabolism); bmor00983(Drug metabolism - other enzymes); bmor01232(Nucleotide metabolism)	PF00406.25(ADK:Adenylate kinase); PF13207.9(AAA_17:AAA domain); PF13238.9(AAA_18:AAA domain); PF13671.9(AAA_33:AAA domain)	GO:0019205(molecular_function:nucleobase-containing compound kinase activity); GO:0035639(molecular_function:purine ribonucleoside triphosphate binding); GO:0016310(biological_process:phosphorylation); GO:1901363(molecular_function:heterocyclic compound binding); GO:0072528(biological_process:pyrimidine-containing compound biosynthetic process); GO:0044249(biological_process:cellular biosynthetic…	cytoplasmic	NP_001040356.1(cytidylate kinase [Bombyx mori])		bmor:732890;bmor:101742093;bmor:101736367;bmor:101736451;bmor:100329147	other	353170	440760	418040	289800	314550	300510
NP_001040423.1	179193	239610	0.03456	1.337	0.419	0.106849	up	yes	-1.4613	-0.971188	Draper|WT	zinc-containing alcohol dehydrogenase [Bombyx mori]	732960	732960	732960		COG1063(J:Translation, ribosomal structure and biogenesis)	COG1063(One of the proteins that surrounds the polypeptide exit tunnel on the outside of the subunit (By similarity))	K17818;K00008	ARD1;SORD, gutB	bmor01100(Metabolic pathways); bmor00040(Pentose and glucuronate interconversions); bmor00051(Fructose and mannose metabolism)	PF08240.15(ADH_N:Alcohol dehydrogenase GroES-like domain); PF00107.29(ADH_zinc_N:Zinc-binding dehydrogenase); PF16912.8(Glu_dehyd_C:Glucose dehydrogenase C-terminus)	GO:0016491(molecular_function:oxidoreductase activity); GO:0043169(molecular_function:cation binding); GO:0046914(molecular_function:transition metal ion binding); GO:0043167(molecular_function:ion binding); GO:0003824(molecular_function:catalytic activity); GO:0003674(molecular_function:molecular_function); GO:0005488(molecular_function:binding); GO:0046872(molecular_function:metal ion binding);…	cytoplasmic	NP_001040423.1(zinc-containing alcohol dehydrogenase [Bombyx mori])		bmor:732960;bmor:100101183;bmor:733025;bmor:101738079;bmor:100529206	other	233740	212180	272910	166110	180410	191060
XP_012548376.1	219710	293590	0.0123	1.336	0.4179	0.0555855	up	yes	-1.90974	-1.25496	Draper|WT	fibronectin type-III domain-containing protein 3a isoform X2 [Bombyx mori]	101744329	101744329	101744329		ENOG410XNUW(S:Function unknown)	ENOG410XNUW(Fibronectin type III domain containing)	K24485;K06767;K16353	FNDC3;DSCAM;SDK		PF00041.24(fn3:Fibronectin type III domain); PF16656.8(Pur_ac_phosph_N:Purple acid Phosphatase, N-terminal domain)		cytoplasmic	XP_012548376.1(fibronectin type-III domain-containing protein 3a isoform X2 [Bombyx mori])		bmor:101735676;bmor:101735614;bmor:101741950;bmor:101744329;bmor:105842996	other	272160	285260	323350	226540	204930	227660
NP_001037096.1	121430	161490	0.01073	1.33	0.4114	0.0508717	up	yes	-1.969	-1.29344	Draper|WT	beta-N-acetylglucosaminidase 3 precursor [Bombyx mori]	692647	692647	692647	Beta-hexosaminidase	COG3525(J:Translation, ribosomal structure and biogenesis)	COG3525(Catalyzes the attachment of alanine to tRNA(Ala) in a two-step reaction alanine is first activated by ATP to form Ala- AMP and then transferred to the acceptor end of tRNA(Ala). Also edits incorrectly charged Ser-tRNA(Ala) and Gly-tRNA(Ala) via its editing domain (By similarity))	K12373	HEXA_B	bmor01100(Metabolic pathways); bmor00603(Glycosphingolipid biosynthesis - globo and isoglobo series); bmor00600(Sphingolipid metabolism); bmor00513(Various types of N-glycan biosynthesis); bmor00511(Other glycan degradation); bmor00604(Glycosphingolipid biosynthesis - ganglio series); bmor00531(Glycosaminoglycan degradation); bmor00520(Amino sugar and nucleotide sugar metabolism); bmor04142(Lysos…	PF00728.25(Glyco_hydro_20:Glycosyl hydrolase family 20, catalytic domain); PF14845.9(Glycohydro_20b2:beta-acetyl hexosaminidase like)	GO:0071704(biological_process:organic substance metabolic process); GO:0016787(molecular_function:hydrolase activity); GO:0102148(molecular_function:N-acetyl-beta-D-galactosaminidase activity); GO:0005975(biological_process:carbohydrate metabolic process); GO:0044238(biological_process:primary metabolic process); GO:0016798(molecular_function:hydrolase activity, acting on glycosyl bonds); GO:0015…	lysosomal	NP_001037096.1(beta-N-acetylglucosaminidase 3 precursor [Bombyx mori])		bmor:693032;bmor:100101196;bmor:101745028;bmor:692647;bmor:100038345	signal_peptide(Sec/SPI)	165940	160140	158390	112260	138580	113450
XP_004927226.1	192353	255680	0.0115	1.329	0.4103	0.0532157	up	yes	-1.93892	-1.27388	Draper|WT	ubiquitin carboxyl-terminal hydrolase 14 isoform X2 [Bombyx mori]			101744178		ENOG410XP96(O:Posttranslational modification, protein turnover, chaperones)	ENOG410XP96(ubiquitin thiolesterase activity)	K11841;K11843;K11986;K11366	USP10, UBP3;USP14, UBP6;USP3;USP22_27_51, UBP8		PF00443.32(UCH:Ubiquitin carboxyl-terminal hydrolase); PF13423.9(UCH_1:Ubiquitin carboxyl-terminal hydrolase)	GO:0101005(molecular_function:ubiquitinyl hydrolase activity); GO:0044248(biological_process:cellular catabolic process); GO:0006807(biological_process:nitrogen compound metabolic process); GO:0003674(molecular_function:molecular_function); GO:0043632(biological_process:modification-dependent macromolecule catabolic process); GO:0008234(molecular_function:cysteine-type peptidase activity); GO:190…	cytoplasmic	XP_004927226.1(ubiquitin carboxyl-terminal hydrolase 14 isoform X2 [Bombyx mori])		bmor:101744178;bmor:101740338;bmor:101742552;bmor:101739561	other	246480	258070	262490	195470	167560	214030
NP_001182009.1	831380	1.103e+06	0.01903	1.327	0.4082	0.0732241	up	yes	-1.72033	-1.13529	Draper|WT	tudor staphylococcus/micrococcal nuclease [Bombyx mori]	Tudor-SN	Tudor-SN	100499531	Staphylococcal nuclease domain-containing protein	COG1525(L:Replication, recombination and repair)	COG1525(nuclease)	K15979;K18405	SND1;TDRD1_4_6_7		PF00565.20(SNase:Staphylococcal nuclease homologue); PF00567.27(TUDOR:Tudor domain)	GO:0009892(biological_process:negative regulation of metabolic process); GO:0019222(biological_process:regulation of metabolic process); GO:0010629(biological_process:negative regulation of gene expression); GO:0003674(molecular_function:molecular_function); GO:0050789(biological_process:regulation of biological process); GO:0005737(cellular_component:cytoplasm); GO:0010605(biological_process:neg…	cytoplasmic	NP_001182009.1(tudor staphylococcus/micrococcal nuclease [Bombyx mori])		bmor:101742607;bmor:100499531	other	975710	1133400	1199900	818270	794290	881580
NP_001036885.1	6.31767e+06	8.37857e+06	4.38e-05	1.326	0.4071	0.00198029	up	yes	-4.26906	-2.70108	Draper|WT	alpha-tubulin [Bombyx mori]	bmtua2	bmtua2	692429	Tubulin alpha chain	COG5023(S:Function unknown)	COG5023(splicing factor (U2AF))	K07374	TUBA	bmor04145(Phagosome)	PF00091.28(Tubulin:Tubulin/FtsZ family, GTPase domain); PF03953.20(Tubulin_C:Tubulin C-terminal domain)	GO:0005200(molecular_function:structural constituent of cytoskeleton); GO:0099512(cellular_component:supramolecular fiber); GO:0099513(cellular_component:polymeric cytoskeletal fiber); GO:0035639(molecular_function:purine ribonucleoside triphosphate binding); GO:0003674(molecular_function:molecular_function); GO:0005488(molecular_function:binding); GO:0005198(molecular_function:structural molecul…	cytoplasmic	NP_001036885.1(alpha-tubulin [Bombyx mori])		bmor:692430;bmor:101745769;bmor:101745545;bmor:692428;bmor:692429	other	8502500	8216800	8416400	6408800	6356000	6188200
NP_001037520.1	1.84213e+06	2.44193e+06	0.04976	1.326	0.4071	0.132278	up	yes	-1.30303	-0.878479	Draper|WT	ribosomal protein S26 [Bombyx mori]	RpS26	RpS26	693066	40S ribosomal protein S26	COG4830(J:Translation, ribosomal structure and biogenesis)	COG4830(Ribosomal protein)	K02976	RP-S26e, RPS26	bmor03010(Ribosome)	PF01283.22(Ribosomal_S26e:Ribosomal protein S26e)	GO:0043232(cellular_component:intracellular non-membrane-bounded organelle); GO:0044249(biological_process:cellular biosynthetic process); GO:0034641(biological_process:cellular nitrogen compound metabolic process); GO:0006807(biological_process:nitrogen compound metabolic process); GO:0003674(molecular_function:molecular_function); GO:0034645(biological_process:cellular macromolecule biosyntheti…	cytoplasmic	NP_001037520.1(ribosomal protein S26 [Bombyx mori])		bmor:693066	other	2408400	2089500	2827900	1887200	1848900	1790300
XP_021207544.1	231007	305833	0.0493	1.324	0.4049	0.131384	up	yes	-1.30706	-0.881424	Draper|WT	signal recognition particle receptor beta subunit isoform X1 [Bombyx mori]					COG2229(S:Function unknown)	COG2229(atp gtp-binding protein)	K07950;K07945;K07944;K12272	ARL5B;ARL4;ARL3;SRPRB, SRP102	bmor03060(Protein export)	PF09439.13(SRPRB:Signal recognition particle receptor beta subunit); PF00025.24(Arf:ADP-ribosylation factor family); PF01926.26(MMR_HSR1:50S ribosome-binding GTPase); PF04670.15(Gtr1_RagA:Gtr1/RagA G protein conserved region); PF00071.25(Ras:Ras family)	GO:0035639(molecular_function:purine ribonucleoside triphosphate binding); GO:0005789(cellular_component:endoplasmic reticulum membrane); GO:0003674(molecular_function:molecular_function); GO:0005488(molecular_function:binding); GO:0043167(molecular_function:ion binding); GO:1901363(molecular_function:heterocyclic compound binding); GO:1901265(molecular_function:nucleoside phosphate binding); GO:…	Golgi apparatus	XP_021207544.1(signal recognition particle receptor beta subunit isoform X1 [Bombyx mori])		bmor:101736246;bmor:101746877;bmor:778523;bmor:101743357	other	273660	305710	338130	248440	192450	252130
XP_012544658.1	230397	304903	0.002541	1.323	0.4038	0.0205996	up	yes	-2.59329	-1.68593	Draper|WT	integrin beta subunit 1 isoform X1 [Bombyx mori]	100313947	100313947	100313947	Integrin beta	ENOG410XP60(C:Energy production and conversion)	ENOG410XP60(glycerol-3-phosphate dehydrogenase)	K05719	ITGB1, CD29	bmor04145(Phagosome); bmor04512(ECM-receptor interaction)	PF00362.21(Integrin_beta:Integrin beta chain VWA domain); PF08725.14(Integrin_b_cyt:Integrin beta cytoplasmic domain); PF07965.15(Integrin_B_tail:Integrin beta tail domain); PF07974.16(EGF_2:EGF-like domain); PF18372.4(I-EGF_1:Integrin beta epidermal growth factor like domain 1); PF17205.6(PSI_integrin:Integrin plexin domain)	GO:0098609(biological_process:cell-cell adhesion); GO:0016021(cellular_component:integral component of membrane); GO:0009987(biological_process:cellular process); GO:0110165(cellular_component:cellular anatomical entity); GO:0005575(cellular_component:cellular_component); GO:0050789(biological_process:regulation of biological process); GO:0008150(biological_process:biological_process); GO:0031224…	lysosomal	XP_012544658.1(integrin beta subunit 1 isoform X1 [Bombyx mori])		bmor:100313947;bmor:100313953;bmor:101744815	signal_peptide(Sec/SPI)	283690	317410	313610	230410	225220	235560
XP_037871005.1	59221	78146.5	0.03826	1.32	0.4005	0.113339	up	yes	-1.41714	-0.945581	Draper|WT	arylsulfatase B [Bombyx mori]					COG3119(P:Inorganic ion transport and metabolism)	COG3119(Sulfatase)	K01135;K12375	ARSB;ARSI_J	bmor04142(Lysosome); bmor01100(Metabolic pathways); bmor00531(Glycosaminoglycan degradation)	PF00884.26(Sulfatase:Sulfatase); PF01663.25(Phosphodiest:Type I phosphodiesterase / nucleotide pyrophosphatase)	GO:0016787(molecular_function:hydrolase activity); GO:0003674(molecular_function:molecular_function); GO:0016788(molecular_function:hydrolase activity, acting on ester bonds); GO:0008484(molecular_function:sulfuric ester hydrolase activity); GO:0003824(molecular_function:catalytic activity)	lysosomal	XP_037871005.1(arylsulfatase B [Bombyx mori])		bmor:101737902;bmor:101737544;bmor:101737480;bmor:110384858;bmor:101745858	signal_peptide(Sec/SPI)	75143	0	0	0	0	66679
XP_004930969.1	266387	350833	0.003277	1.317	0.3973	0.0241679	up	yes	-2.4832	-1.61658	Draper|WT	sorting nexin-20 isoform X1 [Bombyx mori]			101739143		ENOG4111IVA(S:Function unknown)	ENOG4111IVA(sorting nexin)				PF00787.27(PX:PX domain)	GO:0008104(biological_process:protein localization); GO:0003674(molecular_function:molecular_function); GO:0005488(molecular_function:binding); GO:0010008(cellular_component:endosome membrane); GO:0016020(cellular_component:membrane); GO:0031090(cellular_component:organelle membrane); GO:0070727(biological_process:cellular macromolecule localization); GO:0005543(molecular_function:phospholipid bi…	cytoplasmic	XP_004930969.1(sorting nexin-20 isoform X1 [Bombyx mori])		bmor:101739143	other	369210	336950	346340	267020	249750	282390
XP_012551529.1	181687	239060	0.0118	1.316	0.3962	0.0541322	up	yes	-1.92775	-1.26646	Draper|WT	ester hydrolase C11orf54 homolog isoform X2 [Bombyx mori]					ENOG410ZYMI(S:Function unknown)	ENOG410ZYMI(Chromosome 11 open reading frame 54)				PF08925.14(DUF1907:Domain of Unknown Function (DUF1907))	GO:0043169(molecular_function:cation binding); GO:0043231(cellular_component:intracellular membrane-bounded organelle); GO:0005634(cellular_component:nucleus); GO:0043167(molecular_function:ion binding); GO:0005575(cellular_component:cellular_component); GO:0043229(cellular_component:intracellular organelle); GO:0003674(molecular_function:molecular_function); GO:0005488(molecular_function:binding…	nuclear	XP_012551529.1(ester hydrolase C11orf54 homolog isoform X2 [Bombyx mori])		bmor:101745847	other	242430	229160	245590	175050	205100	164910
XP_004923974.1	362067	475817	0.001759	1.314	0.394	0.0167539	up	yes	-2.75227	-1.77563	Draper|WT	26S proteasome regulatory subunit 7 [Bombyx mori]	101744256	101744256	101744256		COG1222(C:Energy production and conversion)	COG1222(Pyrophosphate phospho-hydrolase)	K03064;K03065;K03066;K03061;K03062	PSMC6, RPT4;PSMC3, RPT5;PSMC5, RPT6;PSMC2, RPT1;PSMC1, RPT2	bmor03050(Proteasome)	PF00004.32(AAA:ATPase family associated with various cellular activities (AAA)); PF17862.4(AAA_lid_3:AAA+ lid domain)	GO:0036402(molecular_function:proteasome-activating ATPase activity); GO:0035639(molecular_function:purine ribonucleoside triphosphate binding); GO:0006807(biological_process:nitrogen compound metabolic process); GO:0003674(molecular_function:molecular_function); GO:0005488(molecular_function:binding); GO:0016887(molecular_function:ATPase activity); GO:0008233(molecular_function:peptidase activit…	cytoplasmic	XP_004923974.1(26S proteasome regulatory subunit 7 [Bombyx mori])		bmor:101737187;bmor:101740447;bmor:733024;bmor:101747034;bmor:101744256	other	456810	494050	476590	357140	382950	346110
XP_004932652.2	74330.7	96794	0.03375	1.302	0.3807	0.105264	up	yes	-1.4716	-0.977678	Draper|WT	hexokinase type 2 isoform X4 [Bombyx mori]					COG5026(G:Carbohydrate transport and metabolism)	COG5026(hexokinase)	K00844	HK	bmor01100(Metabolic pathways); bmor01200(Carbon metabolism); bmor00052(Galactose metabolism); bmor00500(Starch and sucrose metabolism); bmor00051(Fructose and mannose metabolism); bmor00010(Glycolysis / Gluconeogenesis); bmor01250(Biosynthesis of nucleotide sugars); bmor00520(Amino sugar and nucleotide sugar metabolism)	PF03727.19(Hexokinase_2:Hexokinase); PF00349.24(Hexokinase_1:Hexokinase)		cytoplasmic	XP_004932652.2(hexokinase type 2 isoform X4 [Bombyx mori])		bmor:101745054;bmor:119630683	other	97255	102470	90657	84710	75013	63269
XP_004921980.1	404017	524670	0.02537	1.299	0.3774	0.0886281	up	yes	-1.59551	-1.05238	Draper|WT	putative ATP synthase subunit f, mitochondrial [Bombyx mori]			101744632		ENOG4111PBN(S:Function unknown)	ENOG4111PBN(ATP synthase, H transporting, mitochondrial Fo complex, subunit F2)	K02130	ATPeF0F, ATP5J2	bmor01100(Metabolic pathways); bmor00190(Oxidative phosphorylation)	PF10206.12(WRW:Mitochondrial F1F0-ATP synthase, subunit f)	GO:0043229(cellular_component:intracellular organelle); GO:1902600(biological_process:hydrogen ion transmembrane transport); GO:0009141(biological_process:nucleoside triphosphate metabolic process); GO:0009142(biological_process:nucleoside triphosphate biosynthetic process); GO:0009144(biological_process:purine nucleoside triphosphate metabolic process); GO:0006139(biological_process:nucleobase-c…	cytoplasmic	XP_004921980.1(putative ATP synthase subunit f, mitochondrial [Bombyx mori])		bmor:101744632	other	480300	554370	539340	456510	374940	380600
NP_001037225.1	1.14213e+06	1.48187e+06	0.01904	1.297	0.3752	0.0731301	up	yes	-1.72011	-1.13584	Draper|WT	ribosomal protein L22 [Bombyx mori]	RpL22	RpL22	692698		ENOG4111UVJ(J:Translation, ribosomal structure and biogenesis)	ENOG4111UVJ(Ribosomal protein)	K02891	RP-L22e, RPL22	bmor03010(Ribosome)	PF01776.20(Ribosomal_L22e:Ribosomal L22e protein family)	GO:0043232(cellular_component:intracellular non-membrane-bounded organelle); GO:0044249(biological_process:cellular biosynthetic process); GO:0034641(biological_process:cellular nitrogen compound metabolic process); GO:0006807(biological_process:nitrogen compound metabolic process); GO:0003674(molecular_function:molecular_function); GO:0034645(biological_process:cellular macromolecule biosyntheti…	cytoplasmic	NP_001037225.1(ribosomal protein L22 [Bombyx mori])		bmor:692698	other	1355200	1466800	1623600	1064200	1146500	1215700
XP_004932518.1	28671.3	36804	0.02887	1.284	0.3606	0.0955138	up	yes	-1.5394	-1.01989	Draper|WT	extracellular serine/threonine protein CG31145 isoform X2 [Bombyx mori]			101743856		ENOG410XQEJ(G:Carbohydrate transport and metabolism)	ENOG410XQEJ(hexokinase)	K20825;K00682;K21958	FAM20B;GGCT;FAM20C	bmor01100(Metabolic pathways); bmor00480(Glutathione metabolism)	PF06702.15(Fam20C:Golgi casein kinase, C-terminal, Fam20); PF15051.9(FAM198:FAM198 protein)		ER	XP_004932518.1(extracellular serine/threonine protein CG31145 isoform X2 [Bombyx mori])		bmor:101735841;bmor:101743856;bmor:101743698	other	34131	37335	38946	24900	29497	31617
XP_037867486.1	73722	94635.7	0.00801	1.284	0.3606	0.042427	up	yes	-2.09583	-1.37225	Draper|WT	CDK5 regulatory subunit-associated protein 3 isoform X1 [Bombyx mori]					ENOG410XSWB(S:Function unknown)	ENOG410XSWB(CDK5 regulatory subunit associated protein 3)				PF05600.15(CDK5RAP3:CDK5 regulatory subunit-associated protein 3)		cytoplasmic	XP_028026242.1(CDK5 regulatory subunit-associated protein 3 [Bombyx mandarina])		bmor:101744588	other	86822	98100	98985	72100	77094	71972
NP_001037542.1	227693	292140	0.005628	1.283	0.3595	0.0344492	up	yes	-2.24887	-1.46269	Draper|WT	L-threonine dehydrogenase [Bombyx mori]	693077	693077	693077		COG0451(J:Translation, ribosomal structure and biogenesis)	COG0451(Catalyzes the attachment of glycine to tRNA(Gly) (By similarity))	K15789	TDH	bmor00260(Glycine, serine and threonine metabolism); bmor01100(Metabolic pathways)	PF01370.24(Epimerase:NAD dependent epimerase/dehydratase family); PF16363.8(GDP_Man_Dehyd:GDP-mannose 4,6 dehydratase); PF04321.20(RmlD_sub_bind:RmlD substrate binding domain); PF01073.22(3Beta_HSD:3-beta hydroxysteroid dehydrogenase/isomerase family); PF02719.18(Polysacc_synt_2:Polysaccharide biosynthesis protein); PF07993.15(NAD_binding_4:Male sterility protein)		mitochondrial	NP_001037542.1(L-threonine dehydrogenase [Bombyx mori])		bmor:693077	other	305820	274880	295720	212390	235210	235480
XP_037873880.1	311000	396320	0.02003	1.274	0.3494	0.0758355	up	yes	-1.6981	-1.12007	Draper|WT	uncharacterized protein LOC101742624 isoform X14 [Bombyx mori]					ENOG410XP41(Z:Cytoskeleton); COG5069(Z:Cytoskeleton)	ENOG410XP41(Microtubule-actin cross-linking factor 1); COG5069(Microtubule-actin cross-linking factor 1)	K05699;K06115;K10382	ACTN1_4;SPTB;DST		PF00435.24(Spectrin:Spectrin repeat); PF00681.23(Plectin:Plectin repeat); PF00307.34(CH:Calponin homology (CH) domain); PF02187.20(GAS2:Growth-Arrest-Specific Protein 2 Domain); PF17902.4(SH3_10:SH3 domain); PF00036.35(EF-hand_1:EF hand); PF13405.9(EF-hand_6:EF-hand domain); PF11971.11(CAMSAP_CH:CAMSAP CH domain); PF13499.9(EF-hand_7:EF-hand domain pair)		cytoplasmic	XP_037873880.1(uncharacterized protein LOC101742624 isoform X14 [Bombyx mori])		bmor:101739867;bmor:101738393;bmor:101738175;bmor:101742794;bmor:101742624	other	354790	422420	411750	297140	308410	327450
NP_001037628.1	759580	957947	0.02318	1.261	0.3346	0.083448	up	yes	-1.6347	-1.07853	Draper|WT	transport protein Sec61 alpha subunit [Bombyx mori]	733068	733068	733068		COG0201(U:Intracellular trafficking, secretion, and vesicular transport)	COG0201(The central subunit of the protein translocation channel SecYEG. Consists of two halves formed by TMs 1-5 and 6-10. These two domains form a lateral gate at the front which open onto the bilayer between TMs 2 and 7, and are clamped together by SecE at the back. The channel is closed by both a pore ring composed of hydrophobic SecY resides and a short helix (helix 2A) on the extracellular …	K10956	SEC61A	bmor04141(Protein processing in endoplasmic reticulum); bmor04145(Phagosome); bmor03060(Protein export)	PF00344.23(SecY:SecY); PF10559.12(Plug_translocon:Plug domain of Sec61p)	GO:0071705(biological_process:nitrogen compound transport); GO:0033036(biological_process:macromolecule localization); GO:0008104(biological_process:protein localization); GO:0005575(cellular_component:cellular_component); GO:0070727(biological_process:cellular macromolecule localization); GO:0016021(cellular_component:integral component of membrane); GO:0009987(biological_process:cellular proces…	Golgi apparatus	NP_001037628.1(transport protein Sec61 alpha subunit [Bombyx mori])		bmor:733068	other	957100	1036000	880740	746220	821510	711010
XP_004923976.1	124150	156070	0.04621	1.257	0.33	0.126645	up	yes	-1.33517	-0.897377	Draper|WT	GMP synthase [glutamine-hydrolyzing] [Bombyx mori]			101744452		COG0519(F:Nucleotide transport and metabolism)	COG0519(Catalyzes the synthesis of GMP from XMP (By similarity))	K01951	guaA, GMPS	bmor01100(Metabolic pathways); bmor00983(Drug metabolism - other enzymes); bmor00230(Purine metabolism); bmor01232(Nucleotide metabolism)	PF00117.31(GATase:Glutamine amidotransferase class-I); PF00958.25(GMP_synt_C:GMP synthase C terminal domain); PF07722.16(Peptidase_C26:Peptidase C26); PF02540.20(NAD_synthase:NAD synthase); PF06508.16(QueC:Queuosine biosynthesis protein QueC)	GO:0005488(molecular_function:binding); GO:0035639(molecular_function:purine ribonucleoside triphosphate binding); GO:0019752(biological_process:carboxylic acid metabolic process); GO:0006807(biological_process:nitrogen compound metabolic process); GO:0003674(molecular_function:molecular_function); GO:0016884(molecular_function:carbon-nitrogen ligase activity, with glutamine as amido-N-donor); GO…	cytoplasmic	XP_004923976.1(GMP synthase [glutamine-hydrolyzing] [Bombyx mori])		bmor:101744452	other	168100	153020	147090	132780	105620	134050
XP_004926613.2	350077	440013	0.03202	1.257	0.33	0.102425	up	yes	-1.49444	-0.98955	Draper|WT	programmed cell death 6-interacting protein [Bombyx mori]					ENOG410XQX6(U:Intracellular trafficking, secretion, and vesicular transport)	ENOG410XQX6(secretory carrier membrane protein)	K12200;K18040	PDCD6IP, ALIX, RIM20;PTPN23	bmor04144(Endocytosis); bmor03250(Viral life cycle - HIV-1)	PF03097.21(BRO1:BRO1-like domain); PF13949.9(ALIX_LYPXL_bnd:ALIX V-shaped domain binding to HIV)	GO:0016192(biological_process:vesicle-mediated transport); GO:0006810(biological_process:transport); GO:0008150(biological_process:biological_process); GO:0071985(biological_process:multivesicular body sorting pathway); GO:0051234(biological_process:establishment of localization); GO:0051179(biological_process:localization)	cytoplasmic	XP_004926613.2(programmed cell death 6-interacting protein [Bombyx mori])		bmor:101742207;bmor:101738210;bmor:101736631;bmor:119630917	other	412670	484530	422840	320500	352220	377510
XP_004923039.1	297353	371693	0.04728	1.25	0.3219	0.128912	up	yes	-1.32523	-0.889672	Draper|WT	aspartate aminotransferase, cytoplasmic [Bombyx mori]			101736083		COG1448(E:Amino acid transport and metabolism)	COG1448(aminotransferase)	K14455;K14454	GOT2;GOT1	bmor01100(Metabolic pathways); bmor00250(Alanine, aspartate and glutamate metabolism); bmor01200(Carbon metabolism); bmor00360(Phenylalanine metabolism); bmor00220(Arginine biosynthesis); bmor01230(Biosynthesis of amino acids); bmor00270(Cysteine and methionine metabolism); bmor00400(Phenylalanine, tyrosine and tryptophan biosynthesis); bmor01210(2-Oxocarboxylic acid metabolism); bmor00330(Argini…	PF00155.24(Aminotran_1_2:Aminotransferase class I and II)		peroxisomal	XP_004923039.1(aspartate aminotransferase, cytoplasmic [Bombyx mori])		bmor:101736083;bmor:732869	other	402500	364570	348010	256650	310990	324420
XP_004923659.2	383063	476607	0.04877	1.244	0.315	0.131123	up	yes	-1.31176	-0.882287	Draper|WT	valine--tRNA ligase [Bombyx mori]					COG0525(J:Translation, ribosomal structure and biogenesis)	COG0525(amino acids such as threonine, to avoid such errors, it has a posttransfer editing activity that hydrolyzes mischarged Thr-tRNA(Val) in a tRNA-dependent manner (By similarity))	K01870;K01873;K01869	IARS, ileS;VARS, valS;LARS, leuS	bmor00970(Aminoacyl-tRNA biosynthesis)	PF00133.25(tRNA-synt_1:tRNA synthetases class I (I, L, M and V)); PF08264.16(Anticodon_1:Anticodon-binding domain of tRNA ligase); PF09334.14(tRNA-synt_1g:tRNA synthetases class I (M)); PF13603.9(tRNA-synt_1_2:Leucyl-tRNA synthetase, Domain 2)		cytoplasmic	XP_004923659.2(valine--tRNA ligase [Bombyx mori])		bmor:101737531;bmor:101736198;bmor:101742308;bmor:101739717;bmor:101736975	other	442580	450860	536380	365050	371920	412220
XP_004932411.1	946980	1.17613e+06	0.00987	1.242	0.3127	0.0480823	up	yes	-2.00524	-1.31792	Draper|WT	protein disulfide-isomerase A6 homolog [Bombyx mori]			101745692		COG0526(S:Function unknown)	COG0526(Tho complex)	K09585;K09584;K08056;K09580;K09583	TXNDC10;PDIA6, TXNDC7;PDIA3, GRP58;PDIA1, P4HB;PDIA5	bmor04141(Protein processing in endoplasmic reticulum)	PF00085.23(Thioredoxin:Thioredoxin); PF13848.9(Thioredoxin_6:Thioredoxin-like domain); PF04756.16(OST3_OST6:OST3 / OST6 family, transporter family); PF13098.9(Thioredoxin_2:Thioredoxin-like domain)	GO:0016853(molecular_function:isomerase activity); GO:0043227(cellular_component:membrane-bounded organelle); GO:0140096(molecular_function:catalytic activity, acting on a protein); GO:0043231(cellular_component:intracellular membrane-bounded organelle); GO:0005575(cellular_component:cellular_component); GO:0003824(molecular_function:catalytic activity); GO:0043229(cellular_component:intracellula…	ER	XP_004932411.1(protein disulfide-isomerase A6 homolog [Bombyx mori])		bmor:692673;bmor:101745692;bmor:101747219;bmor:101743518;bmor:692546	signal_peptide(Sec/SPI)	1118300	1255100	1155000	900530	942930	997480
XP_004933460.1	758107	941033	0.03097	1.241	0.3115	0.100122	up	yes	-1.50892	-0.999426	Draper|WT	threonine--tRNA ligase 1, cytoplasmic isoform X1 [Bombyx mori]			101740700		COG0441(J:Translation, ribosomal structure and biogenesis)	COG0441(threonine-tRNA ligase activity)	K01868	TARS, thrS	bmor00970(Aminoacyl-tRNA biosynthesis)	PF00587.28(tRNA-synt_2b:tRNA synthetase class II core domain (G, H, P, S and T)); PF03129.23(HGTP_anticodon:Anticodon binding domain); PF02824.24(TGS:TGS domain); PF07973.17(tRNA_SAD:Threonyl and Alanyl tRNA synthetase second additional domain)		cytoplasmic	XP_004933460.1(threonine--tRNA ligase 1, cytoplasmic isoform X1 [Bombyx mori])		bmor:101740700	other	857330	989360	976410	742560	703070	828690
XP_004925119.1	161330	199823	0.04561	1.239	0.3092	0.125976	up	yes	-1.34084	-0.899677	Draper|WT	aldo-keto reductase family 1 member B1 isoform X2 [Bombyx mori]			101736565		COG0656(S:Function unknown)	COG0656(Acyl-transferase)	K00011	AKR1B	bmor01100(Metabolic pathways); bmor00052(Galactose metabolism); bmor00040(Pentose and glucuronate interconversions); bmor00051(Fructose and mannose metabolism); bmor00790(Folate biosynthesis); bmor00561(Glycerolipid metabolism)	PF00248.24(Aldo_ket_red:Aldo/keto reductase family)		cytoplasmic	XP_004925119.1(aldo-keto reductase family 1 member B1 isoform X2 [Bombyx mori])		bmor:101746802;bmor:101744065;bmor:101739565;bmor:101736565;bmor:101740161	other	188990	199380	211100	157220	143240	183530
XP_004928634.1	110398	136620	0.0469	1.238	0.308	0.128041	up	yes	-1.32873	-0.892618	Draper|WT	retinol dehydrogenase 11 [Bombyx mori]			101741725		COG1028(O:Posttranslational modification, protein turnover, chaperones)	COG1028(Ubiquitin fusion degradation protein)	K11153;K11161	RDH12;RDH13	bmor00830(Retinol metabolism); bmor01100(Metabolic pathways); bmor01240(Biosynthesis of cofactors)	PF00106.28(adh_short:short chain dehydrogenase); PF13561.9(adh_short_C2:Enoyl-(Acyl carrier protein) reductase); PF08659.13(KR:KR domain)	GO:0005575(cellular_component:cellular_component); GO:0016021(cellular_component:integral component of membrane); GO:0110165(cellular_component:cellular anatomical entity); GO:0031224(cellular_component:intrinsic component of membrane)	Golgi apparatus	XP_004928634.1(retinol dehydrogenase 11 [Bombyx mori])		bmor:101740814;bmor:101740262;bmor:119628902;bmor:101746618;bmor:101741725	other	138040	136120	135700	126720	109620	94853
NP_001037022.1	2.38757e+06	2.95277e+06	0.02757	1.237	0.3068	0.0929503	up	yes	-1.55941	-1.0317	Draper|WT	acyl-CoA binding protein [Bombyx mori]	692574	692574	692574		COG4281(I:Lipid transport and metabolism)	COG4281(Acyl-CoA binding domain containing)	K08762	DBI, ACBP		PF00887.22(ACBP:Acyl CoA binding protein)	GO:1901681(molecular_function:sulfur compound binding); GO:0003674(molecular_function:molecular_function); GO:1901567(molecular_function:fatty acid derivative binding); GO:0097367(molecular_function:carbohydrate derivative binding); GO:0033218(molecular_function:amide binding); GO:0030554(molecular_function:adenyl nucleotide binding); GO:0032553(molecular_function:ribonucleotide binding); GO:0008…	cytoplasmic	NP_001037022.1(acyl-CoA binding protein [Bombyx mori])		bmor:692574;bmor:692575;bmor:693090;bmor:101743956	other	2717000	2917800	3223500	2231000	2460700	2471000
XP_012548197.1	820427	1006100	0.02378	1.226	0.294	0.0851749	up	yes	-1.62361	-1.06964	Draper|WT	serine/arginine-rich splicing factor 1A [Bombyx mori]			101743319		COG0724(U:Intracellular trafficking, secretion, and vesicular transport)	COG0724(clathrin heavy chain)	K13195;K12896;K12893;K12890	CIRBP;SRSF7, SFRS7;SRSF4_5_6, SFRS4_5_6;SRSF1, SFRS1, ASF, SF2	bmor03040(Spliceosome)	PF00076.25(RRM_1:RNA recognition motif. (a.k.a. RRM, RBD, or RNP domain)); PF08777.14(RRM_3:RNA binding motif)		nuclear	XP_012548197.1(serine/arginine-rich splicing factor 1A [Bombyx mori])		bmor:778469;bmor:733053;bmor:101743319;bmor:733137;bmor:733142	other	923520	997980	1096800	838820	791400	831060
XP_004921755.2	274347	334007	0.03704	1.217	0.2833	0.11191	up	yes	-1.43121	-0.951091	Draper|WT	guanine nucleotide-binding protein subunit gamma-1 [Bombyx mori]					ENOG41122JF(T:Signal transduction mechanisms)	ENOG41122JF(Guanine nucleotide-binding proteins (G proteins) are involved as a modulator or transducer in various transmembrane signaling systems. The beta and gamma chains are required for the GTPase activity, for replacement of GDP by GTP, and for G protein- effector interaction)	K04543	GNG7		PF00631.25(G-gamma:GGL domain)		nuclear	XP_004921755.2(guanine nucleotide-binding protein subunit gamma-1 [Bombyx mori])		bmor:101740811	other	345010	303600	353410	284360	250860	287820
XP_037874689.1	168743	204683	0.009079	1.213	0.2786	0.0461335	up	yes	-2.04148	-1.33589	Draper|WT	vesicle-fusing ATPase 1 isoform X2 [Bombyx mori]					COG0464(S:Function unknown)	COG0464(PDZ and LIM domain)	K13525;K14571;K06027;K03061;K03062	VCP, CDC48;RIX7, NVL;NSF, SEC18;PSMC2, RPT1;PSMC1, RPT2	bmor03008(Ribosome biogenesis in eukaryotes); bmor04141(Protein processing in endoplasmic reticulum); bmor03050(Proteasome)	PF00004.32(AAA:ATPase family associated with various cellular activities (AAA)); PF02359.21(CDC48_N:Cell division protein 48 (CDC48), N-terminal domain); PF17862.4(AAA_lid_3:AAA+ lid domain); PF13401.9(AAA_22:AAA domain); PF07724.17(AAA_2:AAA domain (Cdc48 subfamily)); PF07728.17(AAA_5:AAA domain (dynein-related subfamily)); PF01078.24(Mg_chelatase:Magnesium chelatase, subunit ChlI); PF05496.15(R…	GO:0008104(biological_process:protein localization); GO:0043933(biological_process:macromolecular complex subunit organization); GO:0003674(molecular_function:molecular_function); GO:0005488(molecular_function:binding); GO:0016887(molecular_function:ATPase activity); GO:0000166(molecular_function:nucleotide binding); GO:1901363(molecular_function:heterocyclic compound binding); GO:0071840(biologi…	cytoplasmic	XP_028039669.1(vesicle-fusing ATPase 1-like [Bombyx mandarina])		bmor:101740447;bmor:100862774;bmor:692552;bmor:692733;bmor:101744256	other	194710	216060	203280	171270	160220	174740
XP_037869120.1	132703	160870	0.02503	1.212	0.2774	0.0878739	up	yes	-1.60137	-1.05609	Draper|WT	AP-1 complex subunit gamma-1 isoform X5 [Bombyx mori]					ENOG410XPKK(U:Intracellular trafficking, secretion, and vesicular transport)	ENOG410XPKK(Adaptor-related protein complex)	K12396;K11824;K12391	AP3D;AP2A;AP1G1	bmor04142(Lysosome); bmor04144(Endocytosis)	PF01602.23(Adaptin_N:Adaptin N terminal region); PF02883.23(Alpha_adaptinC2:Adaptin C-terminal domain); PF12717.10(Cnd1:non-SMC mitotic condensation complex subunit 1)	GO:0008104(biological_process:protein localization); GO:0030131(cellular_component:clathrin adaptor complex); GO:0030119(cellular_component:AP-type membrane coat adaptor complex); GO:0051234(biological_process:establishment of localization); GO:0070727(biological_process:cellular macromolecule localization); GO:0006886(biological_process:intracellular protein transport); GO:0071705(biological_pro…	cytoplasmic	XP_037869120.1(AP-1 complex subunit gamma-1 isoform X5 [Bombyx mori])		bmor:101739513;bmor:101742239;bmor:101743409	other	157900	150740	173970	128240	128730	141140
XP_037869965.1	530463	638110	0.03938	1.203	0.2666	0.115529	up	yes	-1.40461	-0.937271	Draper|WT	alanine aminotransferase 1 [Bombyx mori]					COG0436(E:Amino acid transport and metabolism)	COG0436(aminotransferase)	K00814;K00815	GPT, ALT;TAT	bmor01100(Metabolic pathways); bmor00130(Ubiquinone and other terpenoid-quinone biosynthesis); bmor00250(Alanine, aspartate and glutamate metabolism); bmor01200(Carbon metabolism); bmor00360(Phenylalanine metabolism); bmor00220(Arginine biosynthesis); bmor01230(Biosynthesis of amino acids); bmor00270(Cysteine and methionine metabolism); bmor00350(Tyrosine metabolism); bmor01210(2-Oxocarboxylic ac…	PF00155.24(Aminotran_1_2:Aminotransferase class I and II)	GO:0043168(molecular_function:anion binding); GO:0003824(molecular_function:catalytic activity); GO:0097159(molecular_function:organic cyclic compound binding); GO:1901363(molecular_function:heterocyclic compound binding); GO:0016740(molecular_function:transferase activity); GO:0019842(molecular_function:vitamin binding); GO:0070279(molecular_function:vitamin B6 binding); GO:0036094(molecular_fun…	cytoplasmic	XP_037869965.1(alanine aminotransferase 1 [Bombyx mori])		bmor:101747023;bmor:101746890;bmor:101742749	other	692550	644370	577410	526690	510630	554070
XP_004929128.1	667323	522490	0.002116	0.783	-0.3529	0.0184954	down	yes	-2.67244	-1.7327	Draper|WT	carbonyl reductase [NADPH] 3 [Bombyx mori]	101742796	101742796	101742796		COG1028(S:Function unknown)	COG1028(Somatomedin B domain)	K00079	CBR1	bmor00980(Metabolism of xenobiotics by cytochrome P450); bmor01100(Metabolic pathways); bmor00790(Folate biosynthesis); bmor00590(Arachidonic acid metabolism)	PF00106.28(adh_short:short chain dehydrogenase); PF13561.9(adh_short_C2:Enoyl-(Acyl carrier protein) reductase); PF08659.13(KR:KR domain); PF01370.24(Epimerase:NAD dependent epimerase/dehydratase family)		cytoplasmic	XP_004929128.1(carbonyl reductase [NADPH] 3 [Bombyx mori])		bmor:101741781;bmor:101742796;bmor:101741955;bmor:101738709;bmor:101745818	other	490650	539270	537550	646220	665020	690730
NP_001037229.1	2095400	1585000	0.02539	0.7564	-0.4028	0.0885523	down	yes	-1.59517	-1.05275	Draper|WT	ribosomal protein L23A [Bombyx mori]	RpL23A	RpL23A	692700		COG0089(J:Translation, ribosomal structure and biogenesis)	COG0089(One of the early assembly proteins it binds 23S rRNA. One of the proteins that surrounds the polypeptide exit tunnel on the outside of the ribosome. Forms the main docking site for trigger factor binding to the ribosome (By similarity))	K02893	RP-L23Ae, RPL23A	bmor03010(Ribosome)	PF03939.16(Ribosomal_L23eN:Ribosomal protein L23, N-terminal domain); PF00276.23(Ribosomal_L23:Ribosomal protein L23)	GO:0003676(molecular_function:nucleic acid binding); GO:1901363(molecular_function:heterocyclic compound binding); GO:0044249(biological_process:cellular biosynthetic process); GO:0043229(cellular_component:intracellular organelle); GO:0043228(cellular_component:non-membrane-bounded organelle); GO:0003674(molecular_function:molecular_function); GO:0005488(molecular_function:binding); GO:0034645(b…	cytoplasmic	NP_001037229.1(ribosomal protein L23A [Bombyx mori])		bmor:692700	other	1577100	1764700	1413200	1887600	2163600	2235000
NP_001040274.1	2116600	1.48213e+06	0.007191	0.7002	-0.5142	0.0396719	down	yes	-2.14261	-1.40141	Draper|WT	GTP-binding nuclear protein Ran [Bombyx mori]					ENOG410XNRS(S:Function unknown)	ENOG410XNRS(GTP-binding nuclear protein)	K07976;K07876;K07936;K07897;K07890	RAB;RAB35, RAB1C;RAN;RAB7A;RAB21	bmor03008(Ribosome biogenesis in eukaryotes); bmor03013(Nucleocytoplasmic transport); bmor04137(Mitophagy - animal); bmor04144(Endocytosis); bmor03250(Viral life cycle - HIV-1); bmor04145(Phagosome); bmor04140(Autophagy - animal)	PF00071.25(Ras:Ras family); PF08477.16(Roc:Ras of Complex, Roc, domain of DAPkinase); PF00025.24(Arf:ADP-ribosylation factor family)	GO:0051169(biological_process:nuclear transport); GO:0008104(biological_process:protein localization); GO:0035639(molecular_function:purine ribonucleoside triphosphate binding); GO:1901363(molecular_function:heterocyclic compound binding); GO:0043229(cellular_component:intracellular organelle); GO:0003674(molecular_function:molecular_function); GO:0005488(molecular_function:binding); GO:0019001(m…	nuclear	NP_001040274.1(GTP-binding nuclear protein Ran [Bombyx mori])		bmor:692970;bmor:101743798;bmor:732902;bmor:101741967;bmor:101742989	other	1449900	1427000	1569500	2279800	1888800	2181200
NP_001037309.1	34128.3	23745.4	0.03586	0.6958	-0.5233	0.109909	down	yes	-1.44527	-0.958929	Draper|WT	vitellogenin precursor [Bombyx mori]	VG	VG	692741	Vitellogenin	ENOG4110M1Q(S:Function unknown)	ENOG4110M1Q(Vitellogenin)				PF01347.25(Vitellogenin_N:Lipoprotein amino terminal region); PF09172.14(Vit_open_b-sht:Vitellinogen, open beta-sheet); PF00094.28(VWD:von Willebrand factor type D domain)	GO:0005319(molecular_function:lipid transporter activity); GO:0005215(molecular_function:transporter activity); GO:0005575(cellular_component:cellular_component); GO:0005576(cellular_component:extracellular region); GO:0003674(molecular_function:molecular_function); GO:0045735(molecular_function:nutrient reservoir activity); GO:0110165(cellular_component:cellular anatomical entity)	mitochondrial	NP_001037309.1(vitellogenin precursor [Bombyx mori])		bmor:692741;bmor:119630690	signal_peptide(Sec/SPI)	0	22293	24134	28778	40007	33600
NP_001153668.1	8808900	5.96503e+06	0.01753	0.6772	-0.5623	0.0692077	down	yes	-1.75597	-1.15978	Draper|WT	histone H2B-like protein [Bombyx mori]					ENOG4111NV5(B:Chromatin structure and dynamics)	ENOG4111NV5(Core component of nucleosome. Nucleosomes wrap and compact DNA into chromatin, limiting DNA accessibility to the cellular machineries which require DNA as a template. Histones thereby play a central role in transcription regulation, DNA repair, DNA replication and chromosomal stability. DNA accessibility is regulated via a complex set of post-translational modifications of histones, a…	K11252	H2B		PF00125.27(Histone:Core histone H2A/H2B/H3/H4)	GO:0003677(molecular_function:DNA binding); GO:0044815(cellular_component:DNA packaging complex); GO:0043229(cellular_component:intracellular organelle); GO:0003674(molecular_function:molecular_function); GO:0005488(molecular_function:binding); GO:0003676(molecular_function:nucleic acid binding); GO:0000786(cellular_component:nucleosome); GO:0043227(cellular_component:membrane-bounded organelle);…	nuclear	XP_037301053.1(LOW QUALITY PROTEIN: histone H2B-like [Manduca sexta])		bmor:101735384;bmor:101735541;bmor:100301500	other	6298600	6757200	4839300	8333600	8396800	9696300
NP_001266293.1	177150	114163	0.03975	0.6444	-0.634	0.115974	down	yes	-1.40055	-0.935602	Draper|WT	plasminogen activator inhibitor 1 RNA-binding protein-like [Bombyx mori]	101741313	101741313	101741313		ENOG410YBHR(S:Function unknown)	ENOG410YBHR(SERPINE1 mRNA binding protein 1)	K13199	SERBP1		PF16174.8(IHABP4_N:Intracellular hyaluronan-binding protein 4 N-terminal); PF04774.18(HABP4_PAI-RBP1:Hyaluronan / mRNA binding family)	GO:0005737(cellular_component:cytoplasm); GO:0043231(cellular_component:intracellular membrane-bounded organelle); GO:0097159(molecular_function:organic cyclic compound binding); GO:0005634(cellular_component:nucleus); GO:1901363(molecular_function:heterocyclic compound binding); GO:0005575(cellular_component:cellular_component); GO:0043229(cellular_component:intracellular organelle); GO:0003674(…	nuclear	NP_001266293.1(plasminogen activator inhibitor 1 RNA-binding protein-like [Bombyx mori])		bmor:101741313	other	85038	104200	153250	185470	178340	167640
NP_001274758.1	3.91847e+06	2.49783e+06	0.0008208	0.6375	-0.6495	0.0106304	down	yes	-3.0805	-1.97304	Draper|WT	low molecular mass 30 kDa lipoprotein 19G1-like precursor [Bombyx mori]										PF03260.16(Lipoprotein_11:Lepidopteran low molecular weight (30 kD) lipoprotein)	GO:0005575(cellular_component:cellular_component); GO:0005576(cellular_component:extracellular region); GO:0110165(cellular_component:cellular anatomical entity)	extracellular	NP_001274758.1(low molecular mass 30 kDa lipoprotein 19G1-like precursor [Bombyx mori])		bmor:101735904;bmor:101735447;bmor:101747018;bmor:693044;bmor:101746885	signal_peptide(Sec/SPI)	2608400	2257900	2627200	3744300	4093100	3918000
NP_001037078.1	1.58243e+06	744857	3.27e-05	0.4707	-1.087	0.00169246	down	yes	-4.36988	-2.76892	Draper|WT	apolipophorin III precursor [Bombyx mori]	692632	692632	692632		ENOG4110QP2(S:Function unknown); ENOG410Z7P2(S:Function unknown)	ENOG4110QP2(Apolipophorin-III precursor (apoLp-III)); ENOG410Z7P2(UPF0392 protein)				PF07464.14(ApoLp-III:Apolipophorin-III precursor (apoLp-III)); PF01442.21(Apolipoprotein:Apolipoprotein A1/A4/E domain)	GO:0006869(biological_process:lipid transport); GO:0006810(biological_process:transport); GO:0008289(molecular_function:lipid binding); GO:0005575(cellular_component:cellular_component); GO:0005576(cellular_component:extracellular region); GO:0003674(molecular_function:molecular_function); GO:0005488(molecular_function:binding); GO:0071702(biological_process:organic substance transport); GO:00081…	extracellular	NP_001037078.1(apolipophorin III precursor [Bombyx mori])		bmor:692632	signal_peptide(Sec/SPI)	675660	783010	775900	1567100	1555900	1624300
NP_001093087.1	1.23283e+06	556353	0.0004314	0.4513	-1.148	0.0077652	down	yes	-3.35517	-2.10929	Draper|WT	mobility group protein 1B [Bombyx mori]	100101161	100101161	100101161		COG5648(S:Function unknown)	COG5648(Rna-binding protein)	K16796	SOX2		PF00505.22(HMG_box:HMG (high mobility group) box); PF09011.13(HMG_box_2:HMG-box domain)	GO:0016021(cellular_component:integral component of membrane); GO:0043231(cellular_component:intracellular membrane-bounded organelle); GO:0097159(molecular_function:organic cyclic compound binding); GO:0005634(cellular_component:nucleus); GO:1901363(molecular_function:heterocyclic compound binding); GO:0005575(cellular_component:cellular_component); GO:0043229(cellular_component:intracellular or…	nuclear	NP_001093087.1(mobility group protein 1B [Bombyx mori])		bmor:101739065;bmor:100101161;bmor:101742221	other	487830	609210	572020	1210700	1331900	1155900
XP_012550486.1	8.72873e+06	3.43917e+06	0.0005313	0.394	-1.344	0.00888568	down	yes	-3.26656	-2.05082	Draper|WT	low molecular 30 kDa lipoprotein PBMHP-12 isoform X1 [Bombyx mori]	693043	693043	693043							PF03260.16(Lipoprotein_11:Lepidopteran low molecular weight (30 kD) lipoprotein)	GO:0005575(cellular_component:cellular_component); GO:0005576(cellular_component:extracellular region); GO:0110165(cellular_component:cellular anatomical entity)	extracellular	XP_012550486.1(low molecular 30 kDa lipoprotein PBMHP-12 isoform X1 [Bombyx mori])		bmor:101743488;bmor:693045;bmor:693043;bmor:101746745;bmor:778471	signal_peptide(Sec/SPI)	3640200	3846400	2830900	7892100	9195200	9098900
NP_001037534.1	120130	19843.3	0.007966	0.1652	-2.598	0.0424055	down	yes	-2.09821	-1.37248	Draper|WT	phenoloxidase subunit 2 [Bombyx mori]			693073	Phenoloxidase subunit 2	ENOG4111KTW(J:Translation, ribosomal structure and biogenesis)	ENOG4111KTW(This protein is one of the early assembly proteins of the 50S ribosomal subunit, although it is not seen to bind rRNA by itself. It is important during the early stages of 50S assembly (By similarity))				PF03723.17(Hemocyanin_C:Hemocyanin, ig-like domain); PF00372.22(Hemocyanin_M:Hemocyanin, copper containing domain); PF03722.17(Hemocyanin_N:Hemocyanin, all-alpha domain); PF00264.23(Tyrosinase:Common central domain of tyrosinase)	GO:0005488(molecular_function:binding); GO:0004497(molecular_function:monooxygenase activity); GO:0006520(biological_process:cellular amino acid metabolic process); GO:0019752(biological_process:carboxylic acid metabolic process); GO:0042440(biological_process:pigment metabolic process); GO:0044249(biological_process:cellular biosynthetic process); GO:0006807(biological_process:nitrogen compound …	cytoplasmic	NP_001037534.1(phenoloxidase subunit 2 [Bombyx mori])		bmor:692758;bmor:101742744;bmor:100862800;bmor:693073;bmor:733005	other	20701	22213	16616	108280	92349	159760
XP_004922749.1	190643	0	0.00106	1e-05	-16.61	0.0121045	down	yes	-2.97062	-1.91669	Draper|WT	protein D2 [Bombyx mori]			101745023		COG1881(S:Function unknown)	COG1881(PfpI family)	K17419;K06910	MRPL38;PEBP, TFS1		PF01161.23(PBP:Phosphatidylethanolamine-binding protein)		extracellular	XP_004922749.1(protein D2 [Bombyx mori])		bmor:101743314;bmor:100101169;bmor:101745703;bmor:101745023	other	0	0	0	167300	169040	235590
XP_012544444.1	20611.5	0	0.002162	1e-05	-16.61	0.018667	down	yes	-2.66314	-1.72869	Draper|WT	zinc finger protein OZF isoform X6 [Bombyx mori]			101739116		COG5048(O:Posttranslational modification, protein turnover, chaperones)	COG5048(26S proteasome non-ATPase regulatory subunit)	K09228	KRAB		PF13894.9(zf-C2H2_4:C2H2-type zinc finger); PF00096.29(zf-C2H2:Zinc finger, C2H2 type); PF13465.9(zf-H2C2_2:Zinc-finger double domain); PF12874.10(zf-met:Zinc-finger of C2H2 type)		cytoplasmic	XP_012544444.1(zinc finger protein OZF isoform X6 [Bombyx mori])		bmor:101739116;bmor:101743837;bmor:101746097;bmor:101740902;bmor:101741889	other	0	0	0	23020	14774	0
XP_037868458.1	530520	437447	0.01335	0.8246	-0.2782	0.0579865	down	yes	-1.87419	-1.2366	Draper|WT	proteasome activator complex subunit 3 isoform X2 [Bombyx mori]					ENOG410XQVX(O:Posttranslational modification, protein turnover, chaperones)	ENOG410XQVX(proteasome (prosome, macropain) activator subunit)	K06698	PSME3	bmor03050(Proteasome)	PF02252.21(PA28_beta:Proteasome activator pa28 beta subunit); PF02251.21(PA28_alpha:Proteasome activator pa28 alpha subunit)		cytoplasmic	XP_037868458.1(proteasome activator complex subunit 3 isoform X2 [Bombyx mori])		bmor:101742315	other	409580	452300	450460	563320	506330	521910
XP_037868347.1	108483	89424.3	0.01963	0.8243	-0.2788	0.0747206	down	yes	-1.70686	-1.1265	Draper|WT	AP-2 complex subunit mu [Bombyx mori]					ENOG410XPFS(U:Intracellular trafficking, secretion, and vesicular transport)	ENOG410XPFS(Adaptor-related protein complex)	K11826;K20067;K12398;K12393	AP2M1;STON1_2;AP3M;AP1M	bmor04142(Lysosome); bmor04144(Endocytosis)	PF00928.24(Adap_comp_sub:Adaptor complexes medium subunit family); PF01217.23(Clat_adaptor_s:Clathrin adaptor complex small chain)	GO:0098590(cellular_component:plasma membrane region); GO:0008104(biological_process:protein localization); GO:0003674(molecular_function:molecular_function); GO:0005488(molecular_function:binding); GO:0030131(cellular_component:clathrin adaptor complex); GO:0030119(cellular_component:AP-type membrane coat adaptor complex); GO:0070727(biological_process:cellular macromolecule localization); GO:00…	cytoplasmic	KAI5639104.1(adaptor complexes medium subunit family domain-containing protein [Phthorimaea operculella])		bmor:101739970;bmor:101737012;bmor:101745374;bmor:101740461	other	82235	89759	96279	106000	104960	114490
XP_004929443.2	121350	99729	0.04856	0.8218	-0.2831	0.131056	down	yes	-1.31363	-0.882508	Draper|WT	transmembrane protein 87A [Bombyx mori]					ENOG410XS1Q(S:Function unknown)	ENOG410XS1Q(Transmembrane protein 87A)				PF06814.16(Lung_7-TM_R:Lung seven transmembrane receptor)	GO:0005575(cellular_component:cellular_component); GO:0016021(cellular_component:integral component of membrane); GO:0110165(cellular_component:cellular anatomical entity); GO:0031224(cellular_component:intrinsic component of membrane)	Golgi apparatus	XP_004929443.2(transmembrane protein 87A [Bombyx mori])		bmor:101736014	signal_peptide(Sec/SPI)	102460	94957	101770	116970	135650	111430
NP_001159616.1	526080	432143	0.04398	0.8214	-0.2838	0.123237	down	yes	-1.35665	-0.909224	Draper|WT	heterochromatin protein 1beta-like protein [Bombyx mori]					ENOG4111JKD(S:Function unknown)	ENOG4111JKD(chromobox homolog)	K11454;K11585;K11586;K11587	CBX7;CBX1, HP1B, SWI6;CBX3, HP1G;CBX5, HP1A		PF01393.22(Chromo_shadow:Chromo shadow domain); PF00385.27(Chromo:Chromo (CHRromatin Organisation MOdifier) domain)	GO:0005575(cellular_component:cellular_component); GO:0003674(molecular_function:molecular_function); GO:0043231(cellular_component:intracellular membrane-bounded organelle); GO:0006325(biological_process:chromatin organization); GO:0005634(cellular_component:nucleus); GO:0009987(biological_process:cellular process); GO:0016043(biological_process:cellular component organization); GO:0000792(cellu…	nuclear	NP_001159616.1(heterochromatin protein 1beta-like protein [Bombyx mori])		bmor:101740470;bmor:100307007;bmor:733127;bmor:101738835;bmor:100529123	other	411440	404880	480110	518960	492670	566610
XP_021205002.1	126540	103589	0.02322	0.8186	-0.2888	0.0834506	down	yes	-1.63395	-1.07852	Draper|WT	cytochrome b5 isoform X4 [Bombyx mori]					COG5274(C:Energy production and conversion); COG5274(I:Lipid transport and metabolism)	COG5274(cytochrome b5); COG5274(cytochrome b5)	K23490	CYB5		PF00173.31(Cyt-b5:Cytochrome b5-like Heme/Steroid binding domain)	GO:0043169(molecular_function:cation binding); GO:0020037(molecular_function:heme binding); GO:0046906(molecular_function:tetrapyrrole binding); GO:0097159(molecular_function:organic cyclic compound binding); GO:0016021(cellular_component:integral component of membrane); GO:0043167(molecular_function:ion binding); GO:0005575(cellular_component:cellular_component); GO:0003674(molecular_function:mo…	cytoplasmic	XP_021205002.1(cytochrome b5 isoform X4 [Bombyx mori])		bmor:101746830;bmor:101740825;bmor:101746637;bmor:101743544;bmor:100127129	other	105760	110170	94837	134280	118640	126700
XP_037876602.1	559973	458263	0.00967	0.8184	-0.2891	0.0475442	down	yes	-2.01412	-1.32281	Draper|WT	nucleolar protein 56 [Bombyx mori]					COG1498(O:Posttranslational modification, protein turnover, chaperones)	COG1498(Proteasome (Prosome, macropain) activator subunit 4)	K12844;K14565;K14564	PRPF31;NOP58;NOP56	bmor03008(Ribosome biogenesis in eukaryotes); bmor03040(Spliceosome)	PF01798.21(Nop:snoRNA binding domain, fibrillarin); PF08156.16(NOP5NT:NOP5NT (NUC127) domain)	GO:0032040(cellular_component:small-subunit processome); GO:0030684(cellular_component:preribosome); GO:0043229(cellular_component:intracellular organelle); GO:0043228(cellular_component:non-membrane-bounded organelle); GO:0003674(molecular_function:molecular_function); GO:0005488(molecular_function:binding); GO:0003676(molecular_function:nucleic acid binding); GO:1901363(molecular_function:heter…	nuclear	XP_037876602.1(nucleolar protein 56 [Bombyx mori])		bmor:101737128;bmor:101742458;bmor:101745122	other	431260	451330	492200	553720	542070	584130
XP_021203456.2	182923	149063	0.003581	0.8149	-0.2953	0.0256961	down	yes	-2.44478	-1.58996	Draper|WT	long-chain-fatty-acid--CoA ligase 4 isoform X4 [Bombyx mori]					COG1022(I:Lipid transport and metabolism)	COG1022(Amp-dependent synthetase and ligase)	K01897;K15013;K01904	ACSL, fadD;ACSBG;4CL	bmor00061(Fatty acid biosynthesis); bmor01100(Metabolic pathways); bmor00071(Fatty acid degradation); bmor04146(Peroxisome); bmor00130(Ubiquinone and other terpenoid-quinone biosynthesis); bmor01212(Fatty acid metabolism)	PF00501.31(AMP-binding:AMP-binding enzyme); PF13193.9(AMP-binding_C:AMP-binding enzyme C-terminal domain)		peroxisomal	XP_021203456.2(long-chain-fatty-acid--CoA ligase 4 isoform X4 [Bombyx mori])		bmor:101738882;bmor:101742560;bmor:119630586;bmor:733062;bmor:101747180	other	140200	152800	154190	180970	178500	189300
XP_004930037.1	1.09263e+06	887060	0.003811	0.8119	-0.3006	0.0263667	down	yes	-2.41782	-1.57878	Draper|WT	atlastin [Bombyx mori]					ENOG410XR6Z(S:Function unknown)	ENOG410XR6Z(Guanylate binding protein)	K17339	ATL		PF02263.22(GBP:Guanylate-binding protein, N-terminal domain)	GO:0035639(molecular_function:purine ribonucleoside triphosphate binding); GO:0003674(molecular_function:molecular_function); GO:0005488(molecular_function:binding); GO:0043167(molecular_function:ion binding); GO:1901363(molecular_function:heterocyclic compound binding); GO:1901265(molecular_function:nucleoside phosphate binding); GO:0043168(molecular_function:anion binding); GO:0019001(molecular…	cytoplasmic	XP_004930037.1(atlastin [Bombyx mori])		bmor:101742225;bmor:101744356;bmor:101737960;bmor:101744237;bmor:101745564	other	940420	872910	847850	1088900	1128900	1060100
XP_021206206.1	129720	105293	0.03712	0.8117	-0.301	0.111675	down	yes	-1.43028	-0.952003	Draper|WT	regulator of microtubule dynamics protein 1 isoform X2 [Bombyx mori]					ENOG410ZMYH(S:Function unknown)	ENOG410ZMYH(Family with sequence similarity 82, member B)						extracellular	XP_021206206.1(regulator of microtubule dynamics protein 1 isoform X2 [Bombyx mori])		bmor:101738989	other	116220	107960	91699	123020	133080	133060
XP_004930910.1	265747	214573	0.03342	0.8074	-0.3086	0.104388	down	yes	-1.47586	-0.981306	Draper|WT	alpha-tocopherol transfer protein-like isoform X3 [Bombyx mori]			101742655		ENOG410XRSQ(S:Function unknown)	ENOG410XRSQ(domain) containing)				PF00650.23(CRAL_TRIO:CRAL/TRIO domain); PF13716.9(CRAL_TRIO_2:Divergent CRAL/TRIO domain)		cytoplasmic	XP_004930910.1(alpha-tocopherol transfer protein-like isoform X3 [Bombyx mori])		bmor:101742992;bmor:101742655;bmor:101742514;bmor:101741908;bmor:101742363	other	185110	230660	227950	257810	261060	278370
XP_004930407.1	43546.3	35014	0.04465	0.8041	-0.3146	0.124457	down	yes	-1.35008	-0.904944	Draper|WT	ribosome maturation protein SBDS [Bombyx mori]	101735480	101735480	101735480		COG1500(J:Translation, ribosomal structure and biogenesis)	COG1500(Ribosome maturation protein)	K14574	SDO1, SBDS	bmor03008(Ribosome biogenesis in eukaryotes)	PF01172.21(SBDS:Shwachman-Bodian-Diamond syndrome (SBDS) protein); PF20268.1(SBDS_C:SBDS protein, C-terminal domain); PF09377.13(SBDS_domain_II:SBDS protein, domain II)		cytoplasmic	XP_004930407.1(ribosome maturation protein SBDS [Bombyx mori])		bmor:101735480	other	33654	31383	40005	40669	44917	45053
XP_037876198.1	91685.7	73649.3	0.02265	0.8033	-0.316	0.0822369	down	yes	-1.64474	-1.08488	Draper|WT	mucin-5AC isoform X3 [Bombyx mori]												extracellular	XP_037876198.1(mucin-5AC isoform X3 [Bombyx mori])		bmor:101743279	other	67264	70203	83481	91185	92418	91454
XP_037876208.1	588430	472567	0.04067	0.8031	-0.3163	0.116892	down	yes	-1.39062	-0.932179	Draper|WT	papilin isoform X4 [Bombyx mori]					ENOG410XQNP(O:Posttranslational modification, protein turnover, chaperones)	ENOG410XQNP(serine peptidase inhibitor, Kunitz type)	K23377;K23624	THSD4, ADAMTSL6;PAPLN	bmor04350(TGF-beta signaling pathway)	PF00014.26(Kunitz_BPTI:Kunitz/Bovine pancreatic trypsin inhibitor domain); PF19030.3(TSP1_ADAMTS:Thrombospondin type 1 domain); PF13927.9(Ig_3:Immunoglobulin domain); PF07679.19(I-set:Immunoglobulin I-set domain); PF05986.17(ADAMTS_spacer1:ADAM-TS Spacer 1); PF00090.22(TSP_1:Thrombospondin type 1 domain); PF13895.9(Ig_2:Immunoglobulin domain); PF07686.20(V-set:Immunoglobulin V-set domain); PF0868…		extracellular	XP_037876208.1(papilin isoform X4 [Bombyx mori])		bmor:101741678;bmor:101741233;bmor:101742424;bmor:100861590;bmor:101740303	signal_peptide(Sec/SPI)	452720	514430	450550	624510	523080	617700
XP_004930150.2	354917	284060	0.02716	0.8004	-0.3212	0.0927457	down	yes	-1.56591	-1.03266	Draper|WT	sulfotransferase family cytosolic 1B member 1 isoform X1 [Bombyx mori]					ENOG4111H56(A:RNA processing and modification)	ENOG4111H56(Splicing factor 3A subunit 3)	K01016;K01025	SULT1E1, STE;SULT1	bmor01100(Metabolic pathways)	PF00685.30(Sulfotransfer_1:Sulfotransferase domain); PF13469.9(Sulfotransfer_3:Sulfotransferase family)		cytoplasmic	XP_004930150.2(sulfotransferase family cytosolic 1B member 1 isoform X1 [Bombyx mori])		bmor:101741119;bmor:101741180;bmor:101738942;bmor:101746489;bmor:101741032	other	291290	280200	280690	366470	315080	383200
XP_004924840.1	347713	278153	0.02769	0.8	-0.3219	0.0927659	down	yes	-1.55752	-1.03256	Draper|WT	RNA-splicing ligase RtcB homolog [Bombyx mori]	101739631	101739631	101739631		COG1690(S:Function unknown)	COG1690(Catalytic subunit of the tRNA-splicing ligase complex that acts by directly joining spliced tRNA halves to mature-sized tRNAs by incorporating the precursor-derived splice junction phosphate into the mature tRNA as a canonical 3',5'- phosphodiester. May act as a RNA ligase with broad substrate specificity, and may function toward other RNAs (By similarity))	K14415	RTCB, rtcB		PF01139.20(RtcB:tRNA-splicing ligase RtcB)	GO:0072669(cellular_component:tRNA-splicing ligase complex); GO:0034660(biological_process:ncRNA metabolic process); GO:0090304(biological_process:nucleic acid metabolic process); GO:0003972(molecular_function:RNA ligase (ATP) activity); GO:0034641(biological_process:cellular nitrogen compound metabolic process); GO:0006807(biological_process:nitrogen compound metabolic process); GO:0003674(molec…	cytoplasmic	XP_004924840.1(RNA-splicing ligase RtcB homolog [Bombyx mori])		bmor:101739631	other	266030	284330	284100	338410	319310	385420
XP_004932563.3	269840	215827	0.02638	0.7998	-0.3223	0.0911075	down	yes	-1.57856	-1.0404	Draper|WT	adenylosuccinate lyase [Bombyx mori]					COG0015(F:Nucleotide transport and metabolism)	COG0015(adenylosuccinate lyase)	K01756	purB, ADSL	bmor00250(Alanine, aspartate and glutamate metabolism); bmor01100(Metabolic pathways); bmor01240(Biosynthesis of cofactors); bmor00230(Purine metabolism); bmor01232(Nucleotide metabolism)	PF00206.23(Lyase_1:Lyase); PF10397.12(ADSL_C:Adenylosuccinate lyase C-terminus)		cytoplasmic	XP_004932563.3(adenylosuccinate lyase [Bombyx mori])		bmor:101737927	other	195360	207630	244490	264940	280620	263960
XP_004933409.1	420127	335783	0.001051	0.7992	-0.3234	0.0120666	down	yes	-2.97428	-1.91805	Draper|WT	peroxisomal multifunctional enzyme type 2 [Bombyx mori]	101745499	101745499	101745499		COG2030(I:Lipid transport and metabolism)	COG2030(maoc domain protein dehydratase)	K12405;K08683;K15734;K13370	HSD17B4;HSD17B10;SDR16C5;HSD17B8	bmor00061(Fatty acid biosynthesis); bmor01100(Metabolic pathways); bmor01240(Biosynthesis of cofactors); bmor04146(Peroxisome); bmor00830(Retinol metabolism); bmor01212(Fatty acid metabolism); bmor01040(Biosynthesis of unsaturated fatty acids); bmor00280(Valine, leucine and isoleucine degradation)	PF00106.28(adh_short:short chain dehydrogenase); PF13561.9(adh_short_C2:Enoyl-(Acyl carrier protein) reductase); PF01575.22(MaoC_dehydratas:MaoC like domain); PF02036.20(SCP2:SCP-2 sterol transfer family); PF08659.13(KR:KR domain); PF14864.9(Alkyl_sulf_C:Alkyl sulfatase C-terminal)		peroxisomal	XP_004933409.1(peroxisomal multifunctional enzyme type 2 [Bombyx mori])		bmor:101742305;bmor:101744555;bmor:732961;bmor:101745499;bmor:101745197	other	328810	342800	335740	433460	402820	424100
XP_037867284.1	156530	124940	0.03929	0.7982	-0.3252	0.115425	down	yes	-1.40561	-0.937664	Draper|WT	uncharacterized protein LOC101743708 isoform X2 [Bombyx mori]					ENOG4111I4Q(S:Function unknown)	ENOG4111I4Q(-)						mitochondrial	XP_021208190.2(uncharacterized protein LOC101743708 isoform X1 [Bombyx mori])		bmor:101743708	other	109830	134610	130380	170770	148320	150500
XP_004930904.1	320637	255473	0.001582	0.7968	-0.3277	0.0156287	down	yes	-2.79806	-1.8058	Draper|WT	nuclear pore complex protein Nup93 [Bombyx mori]	101742073	101742073	101742073		ENOG410XPN3(U:Intracellular trafficking, secretion, and vesicular transport)	ENOG410XPN3(nuclear pore complex protein)	K14309	NUP93, NIC96	bmor03013(Nucleocytoplasmic transport)	PF04097.17(Nic96:Nup93/Nic96)	GO:0015931(biological_process:nucleobase-containing compound transport); GO:0008104(biological_process:protein localization); GO:0003674(molecular_function:molecular_function); GO:0051028(biological_process:mRNA transport); GO:0070727(biological_process:cellular macromolecule localization); GO:0016020(cellular_component:membrane); GO:0005198(molecular_function:structural molecule activity); GO:00…	cytoplasmic	XP_004930904.1(nuclear pore complex protein Nup93 [Bombyx mori])		bmor:101742073	other	247750	256200	262470	330950	324660	306300
XP_012551825.2	259623	206723	0.03308	0.7962	-0.3288	0.103938	down	yes	-1.4803	-0.983185	Draper|WT	hepatoma-derived growth factor-related protein 3 isoform X2 [Bombyx mori]					ENOG4111K9I(S:Function unknown); ENOG410Y5WD(S:Function unknown)	ENOG4111K9I(Lens epithelium-derived growth factor (LEDGF)); ENOG410Y5WD(PC4 and SFRS1 interacting protein 1)				PF11467.11(LEDGF:Lens epithelium-derived growth factor (LEDGF)); PF00855.20(PWWP:PWWP domain)		nuclear	XP_012551825.2(hepatoma-derived growth factor-related protein 3 isoform X2 [Bombyx mori])		bmor:733136	other	186340	235320	198510	246180	272420	260270
NP_001037408.2	909753	723850	0.0001571	0.7957	-0.3297	0.00427795	down	yes	-3.77702	-2.36775	Draper|WT	PTB-associated splicing factor [Bombyx mori]	692965	692965	692965		ENOG410XQA0(K:Transcription)	ENOG410XQA0(Splicing factor proline)	K13208;K13219	ELAVL2_3_4;SFPQ, PSF		PF00076.25(RRM_1:RNA recognition motif. (a.k.a. RRM, RBD, or RNP domain)); PF08075.14(NOPS:NOPS (NUC059) domain)	GO:0097159(molecular_function:organic cyclic compound binding); GO:0003674(molecular_function:molecular_function); GO:0005488(molecular_function:binding); GO:0003676(molecular_function:nucleic acid binding); GO:1901363(molecular_function:heterocyclic compound binding); GO:0003723(molecular_function:RNA binding)	cytoplasmic	NP_001037408.2(PTB-associated splicing factor [Bombyx mori])		bmor:101737537;bmor:692965	other	724450	711660	735440	925000	917090	887170
XP_012551572.3	615420	489320	0.03163	0.7951	-0.3308	0.101791	down	yes	-1.49976	-0.992248	Draper|WT	uncharacterized protein LOC101736905 [Bombyx mori]					COG1501(G:Carbohydrate transport and metabolism); ENOG410XS0F(U:Intracellular trafficking, secretion, and vesicular transport)	COG1501(hydrolase, family 31); ENOG410XS0F(sorting nexin 14)	K12316;K05546	GAA;GANAB	bmor01100(Metabolic pathways); bmor04141(Protein processing in endoplasmic reticulum); bmor04142(Lysosome); bmor00510(N-Glycan biosynthesis); bmor00052(Galactose metabolism); bmor00500(Starch and sucrose metabolism)	PF01055.29(Glyco_hydro_31:Glycosyl hydrolases family 31); PF02194.18(PXA:PXA domain); PF16863.8(NtCtMGAM_N:N-terminal barrel of NtMGAM and CtMGAM, maltase-glucoamylase); PF00088.21(Trefoil:Trefoil (P-type) domain); PF00615.22(RGS:Regulator of G protein signaling domain); PF13802.9(Gal_mutarotas_2:Galactose mutarotase-like)		cytoplasmic	XP_012551572.3(uncharacterized protein LOC101736905 [Bombyx mori])		bmor:101736905;bmor:101739156;bmor:101744138	other	451750	514320	501890	623630	553070	669560
XP_037871666.1	164867	130697	0.00143	0.7927	-0.3352	0.0148162	down	yes	-2.84164	-1.82897	Draper|WT	E3 SUMO-protein ligase RanBP2 [Bombyx mori]					COG5171(L:Replication, recombination and repair)	COG5171(TAR DNA binding protein)	K12172;K15306	RANBP2, NUP358;RANBP1	bmor03013(Nucleocytoplasmic transport); bmor03250(Viral life cycle - HIV-1)	PF00638.21(Ran_BP1:RanBP1 domain); PF00568.26(WH1:WH1 domain); PF12895.10(ANAPC3:Anaphase-promoting complex, cyclosome, subunit 3)		nuclear	XP_037871666.1(E3 SUMO-protein ligase RanBP2 [Bombyx mori])		bmor:101744401;bmor:732903	other	128450	127110	136530	160610	162820	171170
NP_001040124.1	415133	328703	0.03472	0.7918	-0.3368	0.107032	down	yes	-1.4593	-0.970444	Draper|WT	exuperantia [Bombyx mori]	692812	692812	692812		ENOG410ZSW7(S:Function unknown)	ENOG410ZSW7(Ensures the proper localization of the mRNA of the bicoid gene to the anterior regions of the oocyte thus playing a fundamental role in the establishment of the polarity of the oocyte. May bind the bcd mRNA)	K18745	EXU		PF18609.4(SAM_Exu:Exuperantia SAM-like domain)	GO:0003674(molecular_function:molecular_function); GO:0005488(molecular_function:binding); GO:0003676(molecular_function:nucleic acid binding); GO:1901363(molecular_function:heterocyclic compound binding); GO:0070727(biological_process:cellular macromolecule localization); GO:0060811(biological_process:intracellular mRNA localization involved in anterior/posterior axis specification); GO:0060810(…	cytoplasmic	NP_001040124.1(exuperantia [Bombyx mori])		bmor:692812	other	373690	290510	321910	425440	430560	389400
XP_037877641.1	144560	114157	0.02247	0.7897	-0.3406	0.0818633	down	yes	-1.6482	-1.08686	Draper|WT	apoptotic chromatin condensation inducer-like protein isoform X1 [Bombyx mori]					COG1506(S:Function unknown); ENOG4111HR1(S:Function unknown)	COG1506(KH domain); ENOG4111HR1(Apoptotic chromatin condensation inducer 1)	K23014;K01278	DPP10;DPP4, CD26		PF00930.24(DPPIV_N:Dipeptidyl peptidase IV (DPP IV) N-terminal region); PF00326.24(Peptidase_S9:Prolyl oligopeptidase family); PF16294.8(RSB_motif:RNSP1-SAP18 binding (RSB) motif)		nuclear	XP_037877641.1(apoptotic chromatin condensation inducer-like protein isoform X1 [Bombyx mori])		bmor:101744064;bmor:101745874;bmor:101742792;bmor:100270778;bmor:101742684	other	101080	118660	122730	154460	137080	142140
XP_037872933.1	61380	48445.8	0.0371	0.7893	-0.3414	0.111774	down	yes	-1.43051	-0.951622	Draper|WT	26S proteasome non-ATPase regulatory subunit 10 [Bombyx mori]					COG0666(F:Nucleotide transport and metabolism)	COG0666(xanthine dehydrogenase)	K06694	PSMD10		PF12796.10(Ank_2:Ankyrin repeats (3 copies)); PF13637.9(Ank_4:Ankyrin repeats (many copies)); PF00023.33(Ank:Ankyrin repeat); PF13606.9(Ank_3:Ankyrin repeat); PF13857.9(Ank_5:Ankyrin repeats (many copies))		cytoplasmic	XP_037872933.1(26S proteasome non-ATPase regulatory subunit 10 [Bombyx mori])		bmor:101736664	other	49844	41264	0	64547	58364	61229
XP_004923158.1	3708700	2.92563e+06	0.003393	0.7889	-0.3421	0.0247654	down	yes	-2.46814	-1.60598	Draper|WT	rRNA 2'-O-methyltransferase fibrillarin [Bombyx mori]	101742289	101742289	101742289		COG1889(J:Translation, ribosomal structure and biogenesis)	COG1889(Involved in pre-rRNA and tRNA processing. Utilizes the methyl donor S-adenosyl-L-methionine to catalyze the site-specific 2'-hydroxyl methylation of ribose moieties in rRNA and tRNA. Site specificity is provided by a guide RNA that base pairs with the substrate. Methylation occurs at a characteristic distance from the sequence involved in base pairing with the guide RNA (By similarity))	K14563	NOP1, FBL	bmor03008(Ribosome biogenesis in eukaryotes)	PF01269.20(Fibrillarin:Fibrillarin)		nuclear	XP_004923158.1(rRNA 2'-O-methyltransferase fibrillarin [Bombyx mori])		bmor:101742289	other	2881000	3057300	2838600	3633600	3573600	3918900
XP_004931117.1	609173	479733	0.04026	0.7875	-0.3446	0.116185	down	yes	-1.39502	-0.934812	Draper|WT	bifunctional purine biosynthesis protein ATIC [Bombyx mori]			101741082		COG0138(F:Nucleotide transport and metabolism)	COG0138(bifunctional purine biosynthesis protein PURH)	K00602	purH	bmor01100(Metabolic pathways); bmor00230(Purine metabolism); bmor00670(One carbon pool by folate)	PF01808.21(AICARFT_IMPCHas:AICARFT/IMPCHase bienzyme); PF02142.25(MGS:MGS-like domain)		cytoplasmic	XP_004931117.1(bifunctional purine biosynthesis protein ATIC [Bombyx mori])		bmor:101741082	other	423190	525410	490600	576070	579980	671470
XP_004933438.1	531913	418097	0.01922	0.786	-0.3474	0.0736882	down	yes	-1.71602	-1.13254	Draper|WT	heterogeneous nuclear ribonucleoprotein K isoform X2 [Bombyx mori]			101737557		ENOG4111GSB(K:Transcription); ENOG410ZCKY(S:Function unknown)	ENOG4111GSB(heterogeneous nuclear ribonucleoprotein k); ENOG410ZCKY(heterogeneous nuclear ribonucleoprotein)	K17391;K21444;K14944;K13210;K12886	IGF2BP1;PCBP3_4;NOVA;FUBP;HNRNPK	bmor03040(Spliceosome)	PF00013.32(KH_1:KH domain); PF07650.20(KH_2:KH domain)		cytoplasmic	XP_004933438.1(heterogeneous nuclear ribonucleoprotein K isoform X2 [Bombyx mori])		bmor:101744404;bmor:101737557;bmor:101744309;bmor:101745047;bmor:100126539	other	367290	427140	459860	518340	557670	519730
XP_012544484.1	130023	102132	0.04274	0.7855	-0.3483	0.120718	down	yes	-1.36906	-0.918193	Draper|WT	oxygen resistance gene 1 isoform X13 [Bombyx mori]	100271726	100271726	100271726		ENOG410ZHW0(S:Function unknown); COG5142(L:Replication, recombination and repair)	ENOG410ZHW0(LysM); COG5142(oxidation resistance protein)	K25442;K21841	NCOA7;TBC1D24	bmor04142(Lysosome)	PF07534.19(TLD:TLD); PF01476.23(LysM:LysM domain)		nuclear	XP_012544484.1(oxygen resistance gene 1 isoform X13 [Bombyx mori])		bmor:100271726;bmor:101737733	other	95487	119520	91389	128000	124910	137160
NP_001037351.1	2.03217e+06	1.59513e+06	0.04093	0.7849	-0.3494	0.117164	down	yes	-1.38785	-0.931171	Draper|WT	cathepsin D precursor [Bombyx mori]	692768	692768	692768		ENOG410XNV7(O:Posttranslational modification, protein turnover, chaperones)	ENOG410XNV7(aspartic)	K01379	CTSD	bmor04140(Autophagy - animal); bmor04142(Lysosome)	PF00026.26(Asp:Eukaryotic aspartyl protease); PF14543.9(TAXi_N:Xylanase inhibitor N-terminal)	GO:0044238(biological_process:primary metabolic process); GO:0003674(molecular_function:molecular_function); GO:0004175(molecular_function:endopeptidase activity); GO:1901564(biological_process:organonitrogen compound metabolic process); GO:0016787(molecular_function:hydrolase activity); GO:0019538(biological_process:protein metabolic process); GO:0004190(molecular_function:aspartic-type endopept…	lysosomal	NP_001037351.1(cathepsin D precursor [Bombyx mori])		bmor:692768	signal_peptide(Sec/SPI)	1602400	1619400	1563600	2323200	1867100	1906200
XP_012553006.1	118603	93083	0.002985	0.7848	-0.3496	0.0228886	down	yes	-2.5236	-1.64019	Draper|WT	low-density lipoprotein receptor-related protein 2 isoform X1 [Bombyx mori]			101742529		ENOG4111H1B(S:Function unknown)	ENOG4111H1B(Low-density lipoprotein receptor domain class A)	K04550;K20674	LRP1, CD91;MODSP	bmor04624(Toll and Imd signaling pathway)	PF00057.21(Ldl_recept_a:Low-density lipoprotein receptor domain class A); PF01683.21(EB:EB module)		plasma membrane	XP_012553006.1(low-density lipoprotein receptor-related protein 2 isoform X1 [Bombyx mori])		bmor:101746626;bmor:692651;bmor:101742529;bmor:101739226	signal_peptide(Sec/SPI)	92613	92245	94391	112100	125600	118110
NP_001243674.1	652067	510167	0.0006032	0.7824	-0.354	0.00921724	down	yes	-3.2124	-2.03493	Draper|WT	thrombospondin type-1 domain-containing protein 4-like precursor [Bombyx mori]	100861590	100861590	100861590		ENOG41102GD(S:Function unknown)	ENOG41102GD(WAP, follistatin kazal, immunoglobulin, kunitz and netrin domain containing)	K23377;K23624	THSD4, ADAMTSL6;PAPLN	bmor04350(TGF-beta signaling pathway)	PF19030.3(TSP1_ADAMTS:Thrombospondin type 1 domain); PF05986.17(ADAMTS_spacer1:ADAM-TS Spacer 1)	GO:0005575(cellular_component:cellular_component); GO:0005576(cellular_component:extracellular region); GO:0110165(cellular_component:cellular anatomical entity)	extracellular	NP_001243674.1(thrombospondin type-1 domain-containing protein 4-like precursor [Bombyx mori])		bmor:101741233;bmor:101742424;bmor:100861590;bmor:101740303	signal_peptide(Sec/SPI)	490730	503900	535870	662430	644210	649560
XP_004930447.2	127683	99454.3	0.04812	0.7789	-0.3605	0.130034	down	yes	-1.31758	-0.885909	Draper|WT	25S rRNA (cytosine-C(5))-methyltransferase nop2 [Bombyx mori]					COG0144(S:Function unknown)	COG0144(Chromosome 11 open reading frame 30)	K15264;K21970;K21971;K15335;K14835	NSUN5, WBSCR20, RCM1;NSUN4;NSUN6;NSUN2, TRM4;NOP2		PF01189.20(Methyltr_RsmB-F:16S rRNA methyltransferase RsmB/F); PF17125.8(Methyltr_RsmF_N:N-terminal domain of 16S rRNA methyltransferase RsmF)	GO:0009451(biological_process:RNA modification); GO:0090304(biological_process:nucleic acid metabolic process); GO:0043229(cellular_component:intracellular organelle); GO:0043228(cellular_component:non-membrane-bounded organelle); GO:0003674(molecular_function:molecular_function); GO:0005488(molecular_function:binding); GO:0003676(molecular_function:nucleic acid binding); GO:0008168(molecular_fun…	cytoplasmic	XP_004930447.2(25S rRNA (cytosine-C(5))-methyltransferase nop2 [Bombyx mori])		bmor:101745118;bmor:101741314;bmor:101741135;bmor:101737968;bmor:101737539	other	89288	97615	111460	137160	112500	133390
NP_001040279.1	297173	231390	0.02117	0.7786	-0.361	0.0788861	down	yes	-1.67407	-1.10294	Draper|WT	serine hydroxymethyltransferase [Bombyx mori]	692975	692975	692975	Serine hydroxymethyltransferase	COG0112(E:Amino acid transport and metabolism)	COG0112(Catalyzes the reversible interconversion of serine and glycine with tetrahydrofolate (THF) serving as the one-carbon carrier. This reaction serves as the major source of one-carbon groups required for the biosynthesis of purines, thymidylate, methionine, and other important biomolecules. Also exhibits THF- independent aldolase activity toward beta-hydroxyamino acids, producing glycine and…	K00600	glyA, SHMT	bmor00630(Glyoxylate and dicarboxylate metabolism); bmor01100(Metabolic pathways); bmor01240(Biosynthesis of cofactors); bmor00260(Glycine, serine and threonine metabolism); bmor01200(Carbon metabolism); bmor01230(Biosynthesis of amino acids); bmor00670(One carbon pool by folate)	PF00464.22(SHMT:Serine hydroxymethyltransferase)	GO:0030170(molecular_function:pyridoxal phosphate binding); GO:1901566(biological_process:organonitrogen compound biosynthetic process); GO:0022607(biological_process:cellular component assembly); GO:0051289(biological_process:protein homotetramerization); GO:0043933(biological_process:macromolecular complex subunit organization); GO:0006730(biological_process:one-carbon metabolic process); GO:19…	cytoplasmic	XP_012551201.1(serine hydroxymethyltransferase isoform X1 [Bombyx mori])		bmor:692975	other	204780	243980	245410	276520	297200	317800
XP_037872073.1	61038.3	47490	0.04556	0.778	-0.3622	0.126496	down	yes	-1.34132	-0.897889	Draper|WT	bromodomain-containing protein 3 [Bombyx mori]					COG5076(B:Chromatin structure and dynamics); COG5076(K:Transcription); COG1756(J:Translation, ribosomal structure and biogenesis)	COG5076(bromodomain); COG5076(bromodomain); COG1756(Methyltransferase involved in ribosomal biogenesis. Specifically catalyzes the N1-methylation of the pseudouridine corresponding to position 914 in M.jannaschii 16S rRNA (By similarity))	K04498;K06062;K11655	EP300, CREBBP, KAT3;PCAF, KAT2, GCN5;BAZ1A, ACF1	bmor04068(FoxO signaling pathway); bmor04350(TGF-beta signaling pathway); bmor04330(Notch signaling pathway); bmor03250(Viral life cycle - HIV-1); bmor04310(Wnt signaling pathway)	PF00439.28(Bromodomain:Bromodomain); PF17035.8(BET:Bromodomain extra-terminal - transcription regulation); PF17105.8(BRD4_CDT:C-terminal domain of bromodomain protein 4)		nuclear	XP_028035799.1(bromodomain-containing protein 3-like [Bombyx mandarina])		bmor:101739636;bmor:101744944;bmor:101736749;bmor:101735474;bmor:101745407	other	45658	44780	52032	64298	65990	52827
NP_001040514.1	302897	234920	0.04596	0.7756	-0.3666	0.126286	down	yes	-1.33753	-0.898611	Draper|WT	5'-methylthioadenosine phosphorylase [Bombyx mori]	733102	733102	733102	S-methyl-5'-thioadenosine phosphorylase	COG0005(F:Nucleotide transport and metabolism)	COG0005(The purine nucleoside phosphorylases catalyze the phosphorolytic breakdown of the N-glycosidic bond in the beta- (deoxy)ribonucleoside molecules, with the formation of the corresponding free purine bases and pentose-1-phosphate (By similarity))	K03783;K00772	punA, PNP;mtaP, MTAP	bmor00760(Nicotinate and nicotinamide metabolism); bmor00270(Cysteine and methionine metabolism); bmor01100(Metabolic pathways); bmor00230(Purine metabolism); bmor01232(Nucleotide metabolism)	PF01048.23(PNP_UDP_1:Phosphorylase superfamily)	GO:0034404(biological_process:nucleobase-containing small molecule biosynthetic process); GO:0043174(biological_process:nucleoside salvage); GO:0071267(biological_process:L-methionine salvage); GO:0019752(biological_process:carboxylic acid metabolic process); GO:0071265(biological_process:L-methionine biosynthetic process); GO:0044249(biological_process:cellular biosynthetic process); GO:0043229(…	cytoplasmic	NP_001040514.1(5'-methylthioadenosine phosphorylase [Bombyx mori])		bmor:733102;bmor:101736818	other	201400	224970	278390	305650	289960	313080
XP_012546482.1	321833	249513	0.01971	0.7753	-0.3672	0.0748909	down	yes	-1.70509	-1.12551	Draper|WT	heterotrimeric guanine nucleotide-binding protein beta subunit isoform X1 [Bombyx mori]	733012	733012	733012		ENOG410XQUX(S:Function unknown)	ENOG410XQUX(guanine nucleotide binding protein (G protein), beta)	K04536;K07972;K14555;K04539;K24736	GNB1;GNB;UTP13, TBL3;GNB5;WDR1, AIP1	bmor03008(Ribosome biogenesis in eukaryotes); bmor04745(Phototransduction - fly)	PF00400.35(WD40:WD domain, G-beta repeat); PF12894.10(ANAPC4_WD40:Anaphase-promoting complex subunit 4 WD40 domain); PF20426.1(NBCH_WD40:Neurobeachin beta propeller domain)	GO:0009987(biological_process:cellular process); GO:0050794(biological_process:regulation of cellular process); GO:0065007(biological_process:biological regulation); GO:0007165(biological_process:signal transduction); GO:0008150(biological_process:biological_process); GO:0050789(biological_process:regulation of biological process)	cytoplasmic	XP_012546482.1(heterotrimeric guanine nucleotide-binding protein beta subunit isoform X1 [Bombyx mori])		bmor:101745147;bmor:119629989;bmor:101742682;bmor:101736004;bmor:733012	other	266030	246160	236350	342210	287820	335470
NP_001040420.1	122080	94602.7	0.01193	0.7749	-0.3679	0.0543762	down	yes	-1.923	-1.26451	Draper|WT	sec13-like protein [Bombyx mori]	732957	732957	732957		ENOG410XRNW(U:Intracellular trafficking, secretion, and vesicular transport)	ENOG410XRNW(SEH1-like (S. cerevisiae)	K14004;K14299	SEC13;SEH1	bmor04141(Protein processing in endoplasmic reticulum); bmor03013(Nucleocytoplasmic transport); bmor04150(mTOR signaling pathway)	PF00400.35(WD40:WD domain, G-beta repeat)	GO:0008104(biological_process:protein localization); GO:0000323(cellular_component:lytic vacuole); GO:1903432(biological_process:regulation of TORC1 signaling); GO:0048584(biological_process:positive regulation of response to stimulus); GO:0048583(biological_process:regulation of response to stimulus); GO:1904263(biological_process:positive regulation of TORC1 signaling); GO:0023056(biological_pr…	nuclear	NP_001040420.1(sec13-like protein [Bombyx mori])		bmor:101741617;bmor:732957	other	86361	94727	102720	118920	117030	130290
XP_037872781.1	125237	96896.3	0.01413	0.7737	-0.3702	0.0599044	down	yes	-1.84955	-1.22247	Draper|WT	nuclear protein localization protein 4 homolog isoform X4 [Bombyx mori]					COG5100(Y:Nuclear structure)	COG5100(Nuclear protein localization)	K14015	NPLOC4, NPL4	bmor04141(Protein processing in endoplasmic reticulum)	PF05021.18(NPL4:NPL4 family); PF05020.18(zf-NPL4:NPL4 family, putative zinc binding region); PF11543.11(UN_NPL4:Nuclear pore localisation protein NPL4)		plasma membrane	XP_037872780.1(nuclear protein localization protein 4 homolog isoform X3 [Bombyx mori])		bmor:101736135	other	94336	97194	99159	131190	111930	132590
XP_004927045.1	212497	163920	0.02257	0.7714	-0.3744	0.0820868	down	yes	-1.64628	-1.08567	Draper|WT	putative RNA-binding protein Luc7-like 2 isoform X1 [Bombyx mori]			101746845		COG5200(A:RNA processing and modification)	COG5200(S. cerevisiae)	K13212	LUC7L2		PF03194.18(LUC7:LUC7 N_terminus)	GO:0022607(biological_process:cellular component assembly); GO:0043933(biological_process:macromolecular complex subunit organization); GO:0003674(molecular_function:molecular_function); GO:0005488(molecular_function:binding); GO:0003676(molecular_function:nucleic acid binding); GO:0120114(cellular_component:Sm-like protein family complex); GO:1901363(molecular_function:heterocyclic compound bind…	nuclear	XP_004927045.1(putative RNA-binding protein Luc7-like 2 isoform X1 [Bombyx mori])		bmor:101746845;bmor:101744676	other	157920	146810	187030	210020	203370	224100
XP_021203231.1	51896	40029	0.03958	0.7713	-0.3746	0.115796	down	yes	-1.40241	-0.936269	Draper|WT	syntaxin 5A isoform X2 [Bombyx mori]					ENOG410Y2MB(U:Intracellular trafficking, secretion, and vesicular transport)	ENOG410Y2MB(Syntaxin 5)	K08489;K08490	STX16;STX5	bmor04130(SNARE interactions in vesicular transport)	PF05739.22(SNARE:SNARE domain); PF00804.28(Syntaxin:Syntaxin); PF11416.11(Syntaxin-5_N:Syntaxin-5 N-terminal, Sly1p-binding domain)	GO:0016192(biological_process:vesicle-mediated transport); GO:0016021(cellular_component:integral component of membrane); GO:0006810(biological_process:transport); GO:0005575(cellular_component:cellular_component); GO:0008150(biological_process:biological_process); GO:0031224(cellular_component:intrinsic component of membrane); GO:0051234(biological_process:establishment of localization); GO:0051…	cytoplasmic	XP_021203231.1(syntaxin 5A isoform X2 [Bombyx mori])		bmor:732925;bmor:101742448	other	38177	39089	0	44547	55265	55876
XP_037875647.1	124897	96333.3	0.009829	0.7713	-0.3746	0.0479926	down	yes	-2.00705	-1.31873	Draper|WT	putative U5 small nuclear ribonucleoprotein 200 kDa helicase [Bombyx mori]					COG1204(L:Replication, recombination and repair)	COG1204(helicase)	K18663;K15271;K19178;K02349;K12854	ASCC3;HFM1, MER3;HELQ;POLQ;SNRNP200, BRR2	bmor03040(Spliceosome)	PF02889.19(Sec63:Sec63 Brl domain); PF00270.32(DEAD:DEAD/DEAH box helicase); PF18149.4(Helicase_PWI:N-terminal helicase PWI domain); PF04851.18(ResIII:Type III restriction enzyme, res subunit); PF00271.34(Helicase_C:Helicase conserved C-terminal domain)		nuclear	XP_037875647.1(putative U5 small nuclear ribonucleoprotein 200 kDa helicase [Bombyx mori])		bmor:101741767;bmor:101746157;bmor:101736137;bmor:101742032;bmor:101737266	other	99489	93582	95929	129500	113130	132060
XP_004932830.1	110483	85000	0.03812	0.7693	-0.3784	0.11324	down	yes	-1.41873	-0.94596	Draper|WT	importin-7 isoform X2 [Bombyx mori]			101736825		COG5656(O:Posttranslational modification, protein turnover, chaperones)	COG5656(Importin)	K20223;K18423	IPO7, RANBP7;CSE1, CAS, XPO2	bmor03013(Nucleocytoplasmic transport); bmor04013(MAPK signaling pathway - fly)	PF03810.22(IBN_N:Importin-beta N-terminal domain)		cytoplasmic	XP_004932830.1(importin-7 isoform X2 [Bombyx mori])		bmor:101736825;bmor:101739596	other	87006	96953	71041	107680	106140	117630
XP_021207147.1	163833	125673	0.04893	0.7671	-0.3825	0.131387	down	yes	-1.31034	-0.881414	Draper|WT	TOM1-like protein 2 isoform X1 [Bombyx mori]					ENOG410Y26G(S:Function unknown)	ENOG410Y26G(gamma adaptin ear containing, arf binding protein)	K04705;K12182	STAM;HGS, HRS, VPS27	bmor04144(Endocytosis); bmor03250(Viral life cycle - HIV-1); bmor04145(Phagosome)	PF00790.22(VHS:VHS domain); PF03127.17(GAT:GAT domain)		cytoplasmic	XP_021207147.1(TOM1-like protein 2 isoform X1 [Bombyx mori])		bmor:101738947;bmor:101742296;bmor:101738908	other	122670	106440	147910	158210	176530	156760
XP_037869056.1	314107	240893	0.04165	0.7669	-0.3829	0.11811	down	yes	-1.38028	-0.927676	Draper|WT	notch-like protein isoform X7 [Bombyx mori]					ENOG410XP6K(S:Function unknown); ENOG410XSTY(S:Function unknown)	ENOG410XP6K(Notch ligand involved in the mediation of Notch signaling (By similarity)); ENOG410XSTY(Latent transforming growth factor beta binding protein 2)				PF12947.10(EGF_3:EGF domain); PF12662.10(cEGF:Complement Clr-like EGF-like)		extracellular	XP_037869056.1(notch-like protein isoform X7 [Bombyx mori])		bmor:101740597;bmor:101744009;bmor:100500751;bmor:101744039;bmor:692894	signal_peptide(Sec/SPI)	214390	242320	265970	319140	277640	345540
XP_004922927.1	318153	243713	0.03632	0.766	-0.3846	0.110998	down	yes	-1.43973	-0.954645	Draper|WT	inner nuclear membrane protein Man1 [Bombyx mori]	101739908	101739908	101739908		ENOG410XP20(S:Function unknown)	ENOG410XP20(RNA binding motif protein)	K13091;K19410	RBM23_39;LEMD3		PF03020.18(LEM:LEM domain); PF09402.13(MSC:Man1-Src1p-C-terminal domain)		nuclear	XP_004922927.1(inner nuclear membrane protein Man1 [Bombyx mori])		bmor:101739908;bmor:101739548	other	210760	264070	256310	352280	295620	306560
XP_037874332.1	2336800	1.78403e+06	0.002932	0.7635	-0.3893	0.0228116	down	yes	-2.53136	-1.64165	Draper|WT	basement membrane-specific heparan sulfate proteoglycan core protein isoform X2 [Bombyx mori]					ENOG410XTD2(S:Function unknown); ENOG410YM97(S:Function unknown)	ENOG410XTD2(heparan sulfate proteoglycan); ENOG410YM97(Low-density lipoprotein receptor domain class A)	K06767;K17341;K06240	DSCAM;HMCN;LAMA3_5	bmor04512(ECM-receptor interaction)	PF13927.9(Ig_3:Immunoglobulin domain); PF00057.21(Ldl_recept_a:Low-density lipoprotein receptor domain class A); PF07679.19(I-set:Immunoglobulin I-set domain); PF13895.9(Ig_2:Immunoglobulin domain); PF00047.28(ig:Immunoglobulin domain); PF00052.21(Laminin_B:Laminin B (Domain IV)); PF00054.26(Laminin_G_1:Laminin G domain); PF02210.27(Laminin_G_2:Laminin G domain); PF07686.20(V-set:Immunoglobulin V…		plasma membrane	XP_037874332.1(basement membrane-specific heparan sulfate proteoglycan core protein isoform X2 [Bombyx mori])		bmor:101735614;bmor:101742998;bmor:101737749;bmor:101741619;bmor:101738670	signal_peptide(Sec/SPI)	1713400	1830100	1808600	2477100	2323600	2209700
NP_001040535.1	180363	137390	0.005508	0.7617	-0.3927	0.0338121	down	yes	-2.25822	-1.4708	Draper|WT	NADH-ubiquinone reductase [Bombyx mori]	733123	733123	733123		COG1905(C:Energy production and conversion)	COG1905(Nadh dehydrogenase)	K03943	NDUFV2	bmor01100(Metabolic pathways); bmor00190(Oxidative phosphorylation)	PF01257.22(2Fe-2S_thioredx:Thioredoxin-like [2Fe-2S] ferredoxin)	GO:0043169(molecular_function:cation binding); GO:0051540(molecular_function:metal cluster binding); GO:0051536(molecular_function:iron-sulfur cluster binding); GO:0051537(molecular_function:2 iron, 2 sulfur cluster binding); GO:0043167(molecular_function:ion binding); GO:0003824(molecular_function:catalytic activity); GO:0003674(molecular_function:molecular_function); GO:0005488(molecular_functi…	mitochondrial	NP_001040535.1(NADH-ubiquinone reductase [Bombyx mori])		bmor:101740879;bmor:733123	other	137990	138900	135280	165160	184860	191070
NP_001091762.1	513060	389740	0.02756	0.7596	-0.3967	0.0930643	down	yes	-1.55956	-1.03117	Draper|WT	vacuolar H+ ATP synthase 16 kDa proteolipid subunit [Bombyx mori]	VATPc	VATPc	778463	V-type proton ATPase proteolipid subunit	COG0636(C:Energy production and conversion)	COG0636(F(1)F(0) ATP synthase produces ATP from ADP in the presence of a proton or sodium gradient. F-type ATPases consist of two structural domains, F(1) containing the extramembraneous catalytic core and F(0) containing the membrane proton channel, linked together by a central stalk and a peripheral stalk. During catalysis, ATP synthesis in the catalytic domain of F(1) is coupled via a rotary m…	K02155;K03661	ATPeV0C, ATP6L;ATPeV0B, ATP6F	bmor04142(Lysosome); bmor01100(Metabolic pathways); bmor04145(Phagosome); bmor00190(Oxidative phosphorylation)	PF00137.24(ATP-synt_C:ATP synthase subunit C)	GO:0015931(biological_process:nucleobase-containing compound transport); GO:0045169(cellular_component:fusome); GO:0033227(biological_process:dsRNA transport); GO:0046961(molecular_function:proton-transporting ATPase activity, rotational mechanism); GO:0050801(biological_process:ion homeostasis); GO:0042592(biological_process:homeostatic process); GO:0051453(biological_process:regulation of intra…	Golgi apparatus	NP_001091762.1(vacuolar H+ ATP synthase 16 kDa proteolipid subunit [Bombyx mori])		bmor:778463;bmor:692859	other	427010	359780	382430	573920	477610	487650
XP_021206795.1	103790	78753.7	0.003783	0.7588	-0.3982	0.0262585	down	yes	-2.42102	-1.58057	Draper|WT	tyrosine-protein phosphatase non-receptor type 23 isoform X1 [Bombyx mori]					ENOG410XQX6(S:Function unknown)	ENOG410XQX6(Rhophilin, Rho GTPase binding protein)	K18040;K12200	PTPN23;PDCD6IP, ALIX, RIM20	bmor04144(Endocytosis); bmor03250(Viral life cycle - HIV-1)	PF03097.21(BRO1:BRO1-like domain); PF13949.9(ALIX_LYPXL_bnd:ALIX V-shaped domain binding to HIV); PF00102.30(Y_phosphatase:Protein-tyrosine phosphatase)		cytoplasmic	XP_021206795.1(tyrosine-protein phosphatase non-receptor type 23 isoform X1 [Bombyx mori])		bmor:101742207;bmor:101736631;bmor:101738210	other	83471	71194	81596	101020	103760	106590
XP_004926643.2	2.20343e+06	1671400	0.003519	0.7585	-0.3988	0.025423	down	yes	-2.45235	-1.5946	Draper|WT	apolipophorins isoform X2 [Bombyx mori]					ENOG41112S0(S:Function unknown); ENOG410Z6MR(S:Function unknown)	ENOG41112S0(von Willebrand factor type D domain); ENOG410Z6MR(Domain of Unknown Function (DUF1081))	K24517	BMPER		PF01347.25(Vitellogenin_N:Lipoprotein amino terminal region); PF09172.14(Vit_open_b-sht:Vitellinogen, open beta-sheet); PF06448.14(DUF1081:Domain of Unknown Function (DUF1081)); PF00094.28(VWD:von Willebrand factor type D domain)	GO:0005319(molecular_function:lipid transporter activity); GO:0005575(cellular_component:cellular_component); GO:0009987(biological_process:cellular process); GO:0005576(cellular_component:extracellular region); GO:0005215(molecular_function:transporter activity); GO:0016055(biological_process:Wnt signaling pathway); GO:0008289(molecular_function:lipid binding); GO:0050794(biological_process:regu…	extracellular	XP_004926643.2(apolipophorins isoform X2 [Bombyx mori])		bmor:100862791;bmor:101743290;bmor:692743;bmor:101735590	signal_peptide(Sec/SPI)	1623100	1786100	1605000	2075200	2258700	2276400
XP_037876131.1	993927	753617	0.02772	0.7582	-0.3993	0.0927201	down	yes	-1.55705	-1.03278	Draper|WT	bmp-2 protein isoform X1 [Bombyx mori]					ENOG4112AYC(S:Function unknown); ENOG41105PP(S:Function unknown)	ENOG4112AYC(RNA recognition motif. (a.k.a. RRM, RBD, or RNP domain)); ENOG41105PP(RNA recognition motif. (a.k.a. RRM, RBD, or RNP domain))	K13187;K13207;K12890	RBM4;CUGBP, BRUNOL, CELF;SRSF1, SFRS1, ASF, SF2	bmor03040(Spliceosome)	PF00076.25(RRM_1:RNA recognition motif. (a.k.a. RRM, RBD, or RNP domain))	GO:0097159(molecular_function:organic cyclic compound binding); GO:0003674(molecular_function:molecular_function); GO:0005488(molecular_function:binding); GO:0003676(molecular_function:nucleic acid binding); GO:1901363(molecular_function:heterocyclic compound binding); GO:0003723(molecular_function:RNA binding)	nuclear	XP_037876131.1(bmp-2 protein isoform X1 [Bombyx mori])		bmor:733059;bmor:101743724;bmor:692732;bmor:101743319	other	795420	780140	685290	1110500	972920	898360
XP_004923672.2	672267	509463	0.01011	0.7578	-0.4001	0.0491388	down	yes	-1.99482	-1.30849	Draper|WT	ubiquitin-like modifier-activating enzyme 1 [Bombyx mori]					COG0476(S:Function unknown); COG5059(S:Function unknown)	COG0476(-); COG5059(-)	K03178;K10684;K10685;K10686	UBE1, UBA1;UBLE1A, SAE1;UBLE1B, SAE2, UBA2;UBA3, UBE1C	bmor04120(Ubiquitin mediated proteolysis)	PF00899.24(ThiF:ThiF family); PF10585.12(UBA_E1_SCCH:Ubiquitin-activating enzyme, SCCH domain); PF09358.13(E1_UFD:Ubiquitin fold domain); PF16190.8(E1_FCCH:Ubiquitin-activating enzyme E1 FCCH domain); PF16191.8(E1_4HB:Ubiquitin-activating enzyme E1 four-helix bundle)	GO:0035639(molecular_function:purine ribonucleoside triphosphate binding); GO:0006807(biological_process:nitrogen compound metabolic process); GO:0003674(molecular_function:molecular_function); GO:0005488(molecular_function:binding); GO:0043167(molecular_function:ion binding); GO:1901363(molecular_function:heterocyclic compound binding); GO:1901265(molecular_function:nucleoside phosphate binding)…	cytoplasmic	XP_004923672.2(ubiquitin-like modifier-activating enzyme 1 [Bombyx mori])		bmor:101739389;bmor:101743805;bmor:733026;bmor:101738474	other	507310	469140	551940	626250	673620	716930
XP_012550795.1	148210	112167	0.02142	0.7568	-0.402	0.0793998	down	yes	-1.66898	-1.10013	Draper|WT	traB domain-containing protein [Bombyx mori]					COG1916(S:Function unknown)	COG1916(traB family)				PF01963.20(TraB_PrgY_gumN:TraB/PrgY/gumN family)		cytoplasmic	XP_012550795.1(traB domain-containing protein [Bombyx mori])		bmor:101741455;bmor:101742994	other	121190	105290	110020	139580	139600	165450
NP_001037074.2	59680.3	45086	0.02626	0.7555	-0.4045	0.0908408	down	yes	-1.58054	-1.04167	Draper|WT	hemolymph juvenile hormone binding protein precursor [Bombyx mori]	hJHBP	hJHBP	692628		ENOG41117DM(S:Function unknown); ENOG410ZNC7(S:Function unknown)	ENOG41117DM(Haemolymph juvenile hormone binding protein (JHBP)); ENOG410ZNC7(JHBP)				PF06585.14(JHBP:Haemolymph juvenile hormone binding protein (JHBP))	GO:0043169(molecular_function:cation binding); GO:0043167(molecular_function:ion binding); GO:0005575(cellular_component:cellular_component); GO:0005576(cellular_component:extracellular region); GO:0003674(molecular_function:molecular_function); GO:0005488(molecular_function:binding); GO:0046872(molecular_function:metal ion binding); GO:0110165(cellular_component:cellular anatomical entity)	extracellular	NP_001037074.2(hemolymph juvenile hormone binding protein precursor [Bombyx mori])		bmor:692628;bmor:692490	signal_peptide(Sec/SPI)	44899	44155	46204	52593	67123	59325
NP_001040252.1	78293	59027.7	0.0375	0.7539	-0.4076	0.112341	down	yes	-1.42585	-0.949422	Draper|WT	L-isoaspartyl protein carboxyl methyltransferase [Bombyx mori]	692947	692947	692947	Protein-L-isoaspartate O-methyltransferase	COG2518(O:Posttranslational modification, protein turnover, chaperones)	COG2518(Catalyzes the methyl esterification of L-isoaspartyl residues in peptides and proteins that result from spontaneous decomposition of normal L-aspartyl and L-asparaginyl residues. It plays a role in the repair and or degradation of damaged proteins (By similarity))	K00573	E2.1.1.77, pcm		PF01135.22(PCMT:Protein-L-isoaspartate(D-aspartate) O-methyltransferase (PCMT)); PF13847.9(Methyltransf_31:Methyltransferase domain)	GO:0008171(molecular_function:O-methyltransferase activity); GO:0008757(molecular_function:S-adenosylmethionine-dependent methyltransferase activity); GO:0140096(molecular_function:catalytic activity, acting on a protein); GO:0008276(molecular_function:protein methyltransferase activity); GO:0003824(molecular_function:catalytic activity); GO:0016740(molecular_function:transferase activity); GO:00…	ER	NP_001040252.1(L-isoaspartyl protein carboxyl methyltransferase [Bombyx mori])		bmor:692947;bmor:101746408	other	62371	52031	62681	70500	76166	88213
XP_004928474.1	85632	64545.7	0.02288	0.7538	-0.4077	0.082789	down	yes	-1.64035	-1.08198	Draper|WT	RE1-silencing transcription factor isoform X5 [Bombyx mori]			101742598		COG5048(O:Posttranslational modification, protein turnover, chaperones)	COG5048(U4 U6.U5 trisnRNPassociated protein)	K09228	KRAB		PF13894.9(zf-C2H2_4:C2H2-type zinc finger); PF13465.9(zf-H2C2_2:Zinc-finger double domain); PF07776.18(zf-AD:Zinc-finger associated domain (zf-AD)); PF00096.29(zf-C2H2:Zinc finger, C2H2 type)		nuclear	XP_004928474.1(RE1-silencing transcription factor isoform X5 [Bombyx mori])		bmor:101736000;bmor:101742598;bmor:101745527;bmor:101745864;bmor:101739116	other	61091	66598	65948	74426	91071	91399
XP_037872029.1	138070	104010	0.002984	0.7533	-0.4087	0.0229638	down	yes	-2.52375	-1.63877	Draper|WT	nuclear pore complex protein Nup205 [Bombyx mori]					ENOG410XSBR(U:Intracellular trafficking, secretion, and vesicular transport)	ENOG410XSBR(nuclear pore complex protein)	K14310	NUP205, NUP192	bmor03013(Nucleocytoplasmic transport)	PF11894.11(Nup192:Nuclear pore complex scaffold, nucleoporins 186/192/205)		nuclear	XP_037872029.1(nuclear pore complex protein Nup205 [Bombyx mori])		bmor:101737307	other	106830	98169	107030	146530	131710	135970
XP_037866695.1	101480	76325	0.004361	0.7521	-0.411	0.0292201	down	yes	-2.35942	-1.53417	Draper|WT	DNA-directed RNA polymerase II subunit RPB2 [Bombyx mori]					COG0085(K:Transcription)	COG0085(DNA-dependent RNA polymerase catalyzes the transcription of DNA into RNA using the four ribonucleoside triphosphates as substrates (By similarity))	K03021;K03010	RPC2, POLR3B;RPB2, POLR2B	bmor03020(RNA polymerase)	PF00562.31(RNA_pol_Rpb2_6:RNA polymerase Rpb2, domain 6); PF04563.18(RNA_pol_Rpb2_1:RNA polymerase beta subunit); PF04561.17(RNA_pol_Rpb2_2:RNA polymerase Rpb2, domain 2); PF04560.23(RNA_pol_Rpb2_7:RNA polymerase Rpb2, domain 7); PF04565.19(RNA_pol_Rpb2_3:RNA polymerase Rpb2, domain 3); PF04566.16(RNA_pol_Rpb2_4:RNA polymerase Rpb2, domain 4); PF04567.20(RNA_pol_Rpb2_5:RNA polymerase Rpb2, domain…	GO:0044238(biological_process:primary metabolic process); GO:0032774(biological_process:RNA biosynthetic process); GO:0006139(biological_process:nucleobase-containing compound metabolic process); GO:0008152(biological_process:metabolic process); GO:0044249(biological_process:cellular biosynthetic process); GO:0034641(biological_process:cellular nitrogen compound metabolic process); GO:0006807(bio…	cytoplasmic	XP_028032237.1(DNA-directed RNA polymerase II subunit RPB2 [Bombyx mandarina])		bmor:101737159;bmor:101746067;bmor:101736995	other	79191	78842	70942	97367	98874	108200
XP_004932633.1	49450	37154.3	0.03479	0.7514	-0.4123	0.107093	down	yes	-1.45842	-0.9702	Draper|WT	protein farnesyltransferase/geranylgeranyltransferase type-1 subunit alpha [Bombyx mori]	FNTA	FNTA	692501		COG5536(O:Posttranslational modification, protein turnover, chaperones)	COG5536((alpha) subunit)	K05955	FNTA	bmor00900(Terpenoid backbone biosynthesis)	PF01239.25(PPTA:Protein prenyltransferase alpha subunit repeat)	GO:0006807(biological_process:nitrogen compound metabolic process); GO:0003674(molecular_function:molecular_function); GO:0008318(molecular_function:protein prenyltransferase activity); GO:0004659(molecular_function:prenyltransferase activity); GO:0071704(biological_process:organic substance metabolic process); GO:0016740(molecular_function:transferase activity); GO:0005198(molecular_function:str…	cytoplasmic	XP_004932633.1(protein farnesyltransferase/geranylgeranyltransferase type-1 subunit alpha [Bombyx mori])		bmor:692501	other	36701	38713	36049	42527	55753	50070
NP_001037634.1	120403	90296.3	0.03653	0.7499	-0.4152	0.111001	down	yes	-1.43723	-0.954634	Draper|WT	synaptobrevin [Bombyx mori]	733071	733071	733071		COG5143(O:Posttranslational modification, protein turnover, chaperones)	COG5143(Late endosomal lysosomal adaptor, MAPK and MTOR activator 2)	K08515;K08517	VAMP7;SEC22	bmor04130(SNARE interactions in vesicular transport); bmor04145(Phagosome)	PF13774.9(Longin:Regulated-SNARE-like domain); PF00957.24(Synaptobrevin:Synaptobrevin)	GO:0005575(cellular_component:cellular_component); GO:0016021(cellular_component:integral component of membrane); GO:0110165(cellular_component:cellular anatomical entity); GO:0031224(cellular_component:intrinsic component of membrane)	Golgi apparatus	NP_001037634.1(synaptobrevin [Bombyx mori])		bmor:101739317;bmor:733071;bmor:101739644	other	93831	77982	99076	129110	126400	105700
NP_001093077.1	493040	369577	0.02849	0.7496	-0.4158	0.0945512	down	yes	-1.54516	-1.02429	Draper|WT	ribosomal protein S24 [Bombyx mori]	RpS24	RpS24	100101150	40S ribosomal protein S24	COG2004(J:Translation, ribosomal structure and biogenesis)	COG2004(40S ribosomal protein S24)	K02974	RP-S24e, RPS24	bmor03010(Ribosome)	PF01282.22(Ribosomal_S24e:Ribosomal protein S24e)	GO:0043232(cellular_component:intracellular non-membrane-bounded organelle); GO:0044249(biological_process:cellular biosynthetic process); GO:0034641(biological_process:cellular nitrogen compound metabolic process); GO:0006807(biological_process:nitrogen compound metabolic process); GO:0003674(molecular_function:molecular_function); GO:0034645(biological_process:cellular macromolecule biosyntheti…	cytoplasmic	NP_001093077.1(ribosomal protein S24 [Bombyx mori])		bmor:100101150	other	407520	388360	312850	516870	447410	514840
XP_004923800.1	116793	87534.7	0.007486	0.7495	-0.416	0.0408747	down	yes	-2.12517	-1.38844	Draper|WT	AP-1 complex subunit mu-1 [Bombyx mori]			101737012		ENOG410XPFS(S:Function unknown)	ENOG410XPFS(Catenin, beta like 1)	K11826;K20067;K12398;K12393	AP2M1;STON1_2;AP3M;AP1M	bmor04142(Lysosome); bmor04144(Endocytosis)	PF00928.24(Adap_comp_sub:Adaptor complexes medium subunit family); PF01217.23(Clat_adaptor_s:Clathrin adaptor complex small chain)	GO:0008104(biological_process:protein localization); GO:0030131(cellular_component:clathrin adaptor complex); GO:0030119(cellular_component:AP-type membrane coat adaptor complex); GO:0070727(biological_process:cellular macromolecule localization); GO:0006886(biological_process:intracellular protein transport); GO:0071705(biological_process:nitrogen compound transport); GO:0071702(biological_proce…	cytoplasmic	XP_004923800.1(AP-1 complex subunit mu-1 [Bombyx mori])		bmor:101739970;bmor:101737012;bmor:101745374;bmor:101740461	other	91383	93806	77415	118660	111190	120530
XP_004927396.1	130703	97960	0.004415	0.7495	-0.416	0.0294889	down	yes	-2.35409	-1.53019	Draper|WT	mitotic checkpoint protein BUB3 [Bombyx mori]	101738254	101738254	101738254		ENOG410XRBG(S:Function unknown)	ENOG410XRBG(Mitotic checkpoint protein)	K14406;K12816;K14962;K02180;K14298	CSTF1;CDC40, PRP17;WDR82, SWD2, CPS35;BUB3;RAE1, GLE2	bmor03040(Spliceosome); bmor03015(mRNA surveillance pathway); bmor03013(Nucleocytoplasmic transport)	PF00400.35(WD40:WD domain, G-beta repeat)		cytoplasmic	XP_004927396.1(mitotic checkpoint protein BUB3 [Bombyx mori])		bmor:692969;bmor:101738430;bmor:101744320;bmor:692918;bmor:101738254	other	94760	94200	104920	123040	130610	138460
XP_012550539.1	2.95773e+06	2.21617e+06	0.001753	0.7493	-0.4164	0.0167719	down	yes	-2.75375	-1.77516	Draper|WT	low molecular mass 30 kDa lipoprotein 21G1 isoform X1 [Bombyx mori]	LP4	LP4	778471	Low molecular mass lipoprotein 4						PF03260.16(Lipoprotein_11:Lepidopteran low molecular weight (30 kD) lipoprotein)	GO:0005575(cellular_component:cellular_component); GO:0005576(cellular_component:extracellular region); GO:0110165(cellular_component:cellular anatomical entity)	extracellular	XP_012550539.1(low molecular mass 30 kDa lipoprotein 21G1 isoform X1 [Bombyx mori])		bmor:101743488;bmor:693045;bmor:693043;bmor:101746745;bmor:778471	signal_peptide(Sec/SPI)	2233000	2340100	2075400	2930800	3079000	2863400
XP_012548282.1	112267	84057.3	0.04856	0.7487	-0.4175	0.131056	down	yes	-1.31363	-0.882508	Draper|WT	vacuole membrane protein 1 isoform X4 [Bombyx mori]			101745914		ENOG410XQHA(S:Function unknown)	ENOG410XQHA(vacuole membrane protein)	K21248	VMP1	bmor04140(Autophagy - animal)	PF09335.14(SNARE_assoc:SNARE associated Golgi protein)	GO:0005575(cellular_component:cellular_component); GO:0016021(cellular_component:integral component of membrane); GO:0110165(cellular_component:cellular anatomical entity); GO:0031224(cellular_component:intrinsic component of membrane)	Golgi apparatus	XP_012548282.1(vacuole membrane protein 1 isoform X4 [Bombyx mori])		bmor:101745914	other	96350	76552	79270	122080	96590	118130
XP_004927838.1	151380	113203	0.01295	0.7478	-0.4193	0.0569478	down	yes	-1.88739	-1.24445	Draper|WT	N-acetylglucosamine-6-phosphate deacetylase [Bombyx mori]			101738216		COG1820(G:Carbohydrate transport and metabolism)	COG1820(GlcNAc 6-P deacetylase)	K01443	nagA, AMDHD2	bmor01100(Metabolic pathways); bmor00520(Amino sugar and nucleotide sugar metabolism)	PF01979.23(Amidohydro_1:Amidohydrolase family); PF07969.14(Amidohydro_3:Amidohydrolase family)	GO:0043169(molecular_function:cation binding); GO:0019213(molecular_function:deacetylase activity); GO:0046872(molecular_function:metal ion binding); GO:0005975(biological_process:carbohydrate metabolic process); GO:0044238(biological_process:primary metabolic process); GO:0006040(biological_process:amino sugar metabolic process); GO:0016787(molecular_function:hydrolase activity); GO:1901135(biol…	cytoplasmic	XP_004927838.1(N-acetylglucosamine-6-phosphate deacetylase [Bombyx mori])		bmor:101738216	other	108550	108840	122220	146030	141510	166600
XP_037867013.1	255200	190543	0.03338	0.7466	-0.4216	0.104417	down	yes	-1.47638	-0.981187	Draper|WT	serrate RNA effector molecule homolog isoform X3 [Bombyx mori]					ENOG410XR8S(K:Transcription)	ENOG410XR8S(Serrate RNA effector molecule homolog)				PF04959.16(ARS2:Arsenite-resistance protein 2); PF12066.11(SERRATE_Ars2_N:SERRATE/Ars2, N-terminal domain)		nuclear	XP_037867013.1(serrate RNA effector molecule homolog isoform X3 [Bombyx mori])		bmor:101746441	other	157920	216870	196840	273490	255380	236730
XP_004925425.1	193087	143733	0.02078	0.7444	-0.4259	0.0778425	down	yes	-1.68215	-1.10873	Draper|WT	electron transfer flavoprotein-ubiquinone oxidoreductase, mitochondrial [Bombyx mori]	101743256	101743256	101743256		COG0644(C:Energy production and conversion)	COG0644(geranylgeranyl reductase)	K00311	ETFDH		PF05187.16(ETF_QO:Electron transfer flavoprotein-ubiquinone oxidoreductase, 4Fe-4S); PF13450.9(NAD_binding_8:NAD(P)-binding Rossmann-like domain); PF00890.27(FAD_binding_2:FAD binding domain); PF07992.17(Pyr_redox_2:Pyridine nucleotide-disulphide oxidoreductase)	GO:0043169(molecular_function:cation binding); GO:0004174(molecular_function:electron-transferring-flavoprotein dehydrogenase activity); GO:0046872(molecular_function:metal ion binding); GO:0031090(cellular_component:organelle membrane); GO:0003824(molecular_function:catalytic activity); GO:0051539(molecular_function:4 iron, 4 sulfur cluster binding); GO:0016020(cellular_component:membrane); GO:0…	mitochondrial	XP_004925425.1(electron transfer flavoprotein-ubiquinone oxidoreductase, mitochondrial [Bombyx mori])		bmor:101743256	other	154080	124750	152370	199860	174620	204780
XP_037872416.1	211070	156820	0.006854	0.743	-0.4286	0.0384113	down	yes	-2.16342	-1.41543	Draper|WT	ATP-dependent RNA helicase Ddx1 [Bombyx mori]					COG0513(C:Energy production and conversion)	COG0513(Dehydrogenase)	K13025;K03257;K11594;K13177;K12823	EIF4A3, FAL1;EIF4A;DDX3X, bel;DDX1;DDX5, DBP2	bmor03013(Nucleocytoplasmic transport); bmor03015(mRNA surveillance pathway); bmor03040(Spliceosome)	PF00270.32(DEAD:DEAD/DEAH box helicase); PF00271.34(Helicase_C:Helicase conserved C-terminal domain); PF00622.31(SPRY:SPRY domain)	GO:0035639(molecular_function:purine ribonucleoside triphosphate binding); GO:0043226(cellular_component:organelle); GO:0043229(cellular_component:intracellular organelle); GO:0003674(molecular_function:molecular_function); GO:0005488(molecular_function:binding); GO:0003676(molecular_function:nucleic acid binding); GO:0008186(molecular_function:RNA-dependent ATPase activity); GO:0043167(molecular…	cytoplasmic	XP_037872416.1(ATP-dependent RNA helicase Ddx1 [Bombyx mori])		bmor:692361;bmor:692360;bmor:101740015;bmor:732932;bmor:692781	other	147150	155750	167560	203660	201000	228550
XP_037875657.1	282643	209817	0.01249	0.7423	-0.4299	0.0559678	down	yes	-1.90309	-1.25198	Draper|WT	phospholipid phosphatase 5 isoform X2 [Bombyx mori]					COG0671(I:Lipid transport and metabolism)	COG0671(PHOsphatase)	K01080;K18693	PLPP1_2_3;DPP1, DPPL, PLPP4_5	bmor01100(Metabolic pathways); bmor00561(Glycerolipid metabolism); bmor00565(Ether lipid metabolism); bmor00564(Glycerophospholipid metabolism); bmor00600(Sphingolipid metabolism)	PF01569.24(PAP2:PAP2 superfamily)	GO:0016791(molecular_function:phosphatase activity); GO:0016311(biological_process:dephosphorylation); GO:0016817(molecular_function:hydrolase activity, acting on acid anhydrides); GO:0042578(molecular_function:phosphoric ester hydrolase activity); GO:0003674(molecular_function:molecular_function); GO:0031224(cellular_component:intrinsic component of membrane); GO:0016021(cellular_component:integ…	plasma membrane	XP_037875657.1(phospholipid phosphatase 5 isoform X2 [Bombyx mori])		bmor:101736692;bmor:101745064;bmor:101745230;bmor:101736953	other	239750	207030	182670	277990	289200	280740
XP_037869821.1	141807	104810	0.0006769	0.7391	-0.4362	0.00945879	down	yes	-3.16311	-2.02371	Draper|WT	nuclear pore complex protein Nup98-Nup96 [Bombyx mori]					ENOG410XPV4(U:Intracellular trafficking, secretion, and vesicular transport); ENOG410ZXEW(U:Intracellular trafficking, secretion, and vesicular transport)	ENOG410XPV4(nuclear pore complex protein); ENOG410ZXEW(Nuclear protein 96)	K14297	NUP98, ADAR2, NUP116	bmor03013(Nucleocytoplasmic transport)	PF12110.11(Nup96:Nuclear protein 96); PF04096.17(Nucleoporin2:Nucleoporin autopeptidase)		cytoplasmic	XP_037869821.1(nuclear pore complex protein Nup98-Nup96 [Bombyx mori])		bmor:101746229	other	103450	109860	101120	146870	136930	141620
XP_004929287.1	124460	91950	0.01051	0.7388	-0.4367	0.0502776	down	yes	-1.97798	-1.29854	Draper|WT	endoplasmic reticulum-Golgi intermediate compartment protein 3 [Bombyx mori]			101741074		ENOG410XP7X(U:Intracellular trafficking, secretion, and vesicular transport)	ENOG410XP7X(Endoplasmic reticulumgolgi intermediate compartment protein)	K20367	ERGIC3, ERV46		PF07970.15(COPIIcoated_ERV:Endoplasmic reticulum vesicle transporter); PF13850.9(ERGIC_N:Endoplasmic Reticulum-Golgi Intermediate Compartment (ERGIC))	GO:0031090(cellular_component:organelle membrane); GO:0016021(cellular_component:integral component of membrane); GO:0016020(cellular_component:membrane); GO:0033116(cellular_component:endoplasmic reticulum-Golgi intermediate compartment membrane); GO:0005575(cellular_component:cellular_component); GO:0031224(cellular_component:intrinsic component of membrane); GO:0098588(cellular_component:bound…	Golgi apparatus	XP_004929287.1(endoplasmic reticulum-Golgi intermediate compartment protein 3 [Bombyx mori])		bmor:101741074	other	98390	87468	89992	135590	113570	124220
XP_004932217.1	325250	240177	0.03851	0.7384	-0.4375	0.113604	down	yes	-1.41431	-0.944566	Draper|WT	26S proteasome non-ATPase regulatory subunit 2 [Bombyx mori]			101736337		COG5110(O:Posttranslational modification, protein turnover, chaperones)	COG5110(26s proteasome regulatory subunit)	K03028	PSMD2, RPN1	bmor03050(Proteasome)	PF17781.4(RPN1_RPN2_N:RPN1 N-terminal domain); PF01851.25(PC_rep:Proteasome/cyclosome repeat); PF18051.4(RPN1_C:26S proteasome non-ATPase regulatory subunit RPN1 C-terminal)	GO:0005575(cellular_component:cellular_component); GO:0009894(biological_process:regulation of catabolic process); GO:0032991(cellular_component:macromolecular complex); GO:0080090(biological_process:regulation of primary metabolic process); GO:0019222(biological_process:regulation of metabolic process); GO:0060255(biological_process:regulation of macromolecule metabolic process); GO:0030234(mole…	cytoplasmic	XP_004932217.1(26S proteasome non-ATPase regulatory subunit 2 [Bombyx mori])		bmor:101736337	other	253350	280550	186630	324220	321570	329960
XP_004932940.1	131007	96438.4	0.04931	0.7361	-0.442	0.131246	down	yes	-1.30698	-0.88188	Draper|WT	probable tRNA N6-adenosine threonylcarbamoyltransferase [Bombyx mori]			101744341		COG0533(O:Posttranslational modification, protein turnover, chaperones)	COG0533(Required for the formation of a threonylcarbamoyl group on adenosine at position 37 (t(6)A37) in tRNAs that read codons beginning with adenine (By similarity))	K01409	OSGEP, KAE1, QRI7		PF00814.28(TsaD:tRNA N6-adenosine threonylcarbamoyltransferase)		cytoplasmic	XP_004932940.1(probable tRNA N6-adenosine threonylcarbamoyltransferase [Bombyx mori])		bmor:101741595;bmor:101743560;bmor:101744341	other	93064	0	108840	131820	112250	148950
XP_004922247.3	39926.3	29376.9	0.02912	0.7358	-0.4426	0.0960417	down	yes	-1.53566	-1.01749	Draper|WT	uncharacterized protein LOC101741044 isoform X2 [Bombyx mori]					ENOG410YDSX(S:Function unknown)	ENOG410YDSX(DDHD domain containing)	K24069	PITPNM		PF02862.20(DDHD:DDHD domain); PF02825.23(WWE:WWE domain)		cytoplasmic	XP_004922247.3(uncharacterized protein LOC101741044 isoform X2 [Bombyx mori])		bmor:101742166;bmor:101741044	other	29824	30954	0	37056	36829	45894
XP_004926478.1	651987	479257	0.007583	0.7351	-0.444	0.0411926	down	yes	-2.11959	-1.38508	Draper|WT	H/ACA ribonucleoprotein complex subunit 4 [Bombyx mori]	101744752	101744752	101744752		COG0130(J:Translation, ribosomal structure and biogenesis)	COG0130(Responsible for synthesis of pseudouridine from uracil- 55 in the psi GC loop of transfer RNAs (By similarity))	K11131	DKC1, NOLA4, CBF5	bmor03008(Ribosome biogenesis in eukaryotes)	PF08068.15(DKCLD:DKCLD (NUC011) domain); PF01509.21(TruB_N:TruB family pseudouridylate synthase (N terminal domain)); PF16198.8(TruB_C_2:tRNA pseudouridylate synthase B C-terminal domain); PF01472.23(PUA:PUA domain)	GO:0009451(biological_process:RNA modification); GO:0090304(biological_process:nucleic acid metabolic process); GO:0034641(biological_process:cellular nitrogen compound metabolic process); GO:0006807(biological_process:nitrogen compound metabolic process); GO:0003674(molecular_function:molecular_function); GO:0005488(molecular_function:binding); GO:0003676(molecular_function:nucleic acid binding)…	nuclear	XP_004926478.1(H/ACA ribonucleoprotein complex subunit 4 [Bombyx mori])		bmor:101744752	other	532280	450230	455260	696560	630230	629170
XP_004924250.1	53883	39473.1	0.02244	0.7326	-0.4489	0.0818944	down	yes	-1.64878	-1.08669	Draper|WT	transcription factor sem-2 [Bombyx mori]			101746462		ENOG4111RFD(B:Chromatin structure and dynamics); ENOG4111PMB(B:Chromatin structure and dynamics)	ENOG4111RFD(SRY (Sex determining region Y)-box); ENOG4111PMB(SRY (Sex determining region Y)-box)	K23581;K09267	SOX4;SOX1S		PF00505.22(HMG_box:HMG (high mobility group) box); PF09011.13(HMG_box_2:HMG-box domain)	GO:0043231(cellular_component:intracellular membrane-bounded organelle); GO:0097159(molecular_function:organic cyclic compound binding); GO:0005634(cellular_component:nucleus); GO:1901363(molecular_function:heterocyclic compound binding); GO:0005575(cellular_component:cellular_component); GO:0043229(cellular_component:intracellular organelle); GO:0003674(molecular_function:molecular_function); GO…	nuclear	XP_004924250.1(transcription factor sem-2 [Bombyx mori])		bmor:101735842;bmor:101746462;bmor:101736948;bmor:101735973;bmor:101737080	other	0	0	42823	56965	46990	57694
XP_004929936.1	98968.7	72504.3	0.01741	0.7326	-0.4489	0.0688619	down	yes	-1.75895	-1.16196	Draper|WT	flotillin-1 isoform X4 [Bombyx mori]			101737828		COG2268(O:Posttranslational modification, protein turnover, chaperones)	COG2268(Mitochondrial intermembrane chaperone that participates in the import and insertion of some multi-pass transmembrane proteins into the mitochondrial inner membrane. Also required for the transfer of beta-barrel precursors from the TOM complex to the sorting and assembly machinery (SAM complex) of the outer membrane. Acts as a chaperone-like protein that protects the hydrophobic precursors…	K07192	FLOT		PF01145.28(Band_7:SPFH domain / Band 7 family); PF15975.8(Flot:Flotillin)		cytoplasmic	XP_004929936.1(flotillin-1 isoform X4 [Bombyx mori])		bmor:101741968;bmor:101737828	other	63313	73747	80453	106030	90386	100490
XP_004925578.2	85567.3	62679	0.03037	0.7325	-0.4491	0.0986328	down	yes	-1.51741	-1.00593	Draper|WT	multidrug resistance-associated protein 7 [Bombyx mori]					COG1132(A:RNA processing and modification)	COG1132(cleavage and polyadenylation specific factor 6, 68kDa)	K05674;K05673;K05665	ABCC10;ABCC4;ABCC1	bmor02010(ABC transporters)	PF00664.26(ABC_membrane:ABC transporter transmembrane region); PF00005.30(ABC_tran:ABC transporter); PF02463.22(SMC_N:RecF/RecN/SMC N terminal domain)	GO:0035639(molecular_function:purine ribonucleoside triphosphate binding); GO:0003674(molecular_function:molecular_function); GO:0005488(molecular_function:binding); GO:0043167(molecular_function:ion binding); GO:1901363(molecular_function:heterocyclic compound binding); GO:1901265(molecular_function:nucleoside phosphate binding); GO:0043168(molecular_function:anion binding); GO:0042626(molecular…	peroxisomal	XP_004925578.2(multidrug resistance-associated protein 7 [Bombyx mori])		bmor:101745183;bmor:101746565;bmor:101746706;bmor:101744514;bmor:101736234	other	72644	55106	60287	91319	76393	88990
NP_001272895.1	1.44567e+06	1.05836e+06	0.009662	0.7321	-0.4499	0.0476151	down	yes	-2.01448	-1.32216	Draper|WT	chromobox protein homolog 5-like [Bombyx mori]	101740470	101740470	101740470	Heterochromatin protein 1	ENOG4111ZZW(S:Function unknown)	ENOG4111ZZW(Chromo (CHRromatin Organisation MOdifier) domain)	K11454;K11585;K11586;K11587	CBX7;CBX1, HP1B, SWI6;CBX3, HP1G;CBX5, HP1A		PF00385.27(Chromo:Chromo (CHRromatin Organisation MOdifier) domain)	GO:0006325(biological_process:chromatin organization); GO:0009987(biological_process:cellular process); GO:0016043(biological_process:cellular component organization); GO:0008150(biological_process:biological_process); GO:0005488(molecular_function:binding); GO:0003674(molecular_function:molecular_function); GO:0003682(molecular_function:chromatin binding); GO:0071840(biological_process:cellular …	nuclear	NP_001272895.1(chromobox protein homolog 5-like [Bombyx mori])		bmor:101740470;bmor:100307007;bmor:733127;bmor:101738835;bmor:100529123	other	1100400	997370	1077300	1588400	1425400	1323200
XP_037873837.1	202537	148213	0.02598	0.7318	-0.4505	0.0900188	down	yes	-1.58519	-1.04562	Draper|WT	uncharacterized protein LOC101738884 isoform X3 [Bombyx mori]					ENOG410YRKY(S:Function unknown); ENOG410ZIGR(S:Function unknown)	ENOG410YRKY(-); ENOG410ZIGR(Methyl-CpG binding domain)				PF12937.10(F-box-like:F-box-like); PF01429.22(MBD:Methyl-CpG binding domain); PF00646.36(F-box:F-box domain)	GO:0043231(cellular_component:intracellular membrane-bounded organelle); GO:0097159(molecular_function:organic cyclic compound binding); GO:0005634(cellular_component:nucleus); GO:1901363(molecular_function:heterocyclic compound binding); GO:0005575(cellular_component:cellular_component); GO:0043229(cellular_component:intracellular organelle); GO:0003674(molecular_function:molecular_function); GO…	nuclear	XP_037873837.1(uncharacterized protein LOC101738884 isoform X3 [Bombyx mori])		bmor:101738884	other	127020	148780	168840	215870	182770	208970
XP_004929002.1	473167	345807	0.006717	0.7308	-0.4525	0.0377431	down	yes	-2.17218	-1.42305	Draper|WT	venom serine carboxypeptidase [Bombyx mori]	101740973	101740973	101740973		COG2939(E:Amino acid transport and metabolism)	COG2939(carboxy-peptidase)	K09645	CPVL		PF00450.25(Peptidase_S10:Serine carboxypeptidase)	GO:0044238(biological_process:primary metabolic process); GO:0003674(molecular_function:molecular_function); GO:1901564(biological_process:organonitrogen compound metabolic process); GO:0008238(molecular_function:exopeptidase activity); GO:0019538(biological_process:protein metabolic process); GO:0016787(molecular_function:hydrolase activity); GO:0004180(molecular_function:carboxypeptidase activi…	lysosomal	XP_004929002.1(venom serine carboxypeptidase [Bombyx mori])		bmor:101740827;bmor:101738672;bmor:101739609;bmor:101740973;bmor:101739471	signal_peptide(Sec/SPI)	361020	353120	323280	430650	485560	503290
XP_037877659.1	842790	614037	0.03222	0.7286	-0.4568	0.102448	down	yes	-1.49174	-0.989454	Draper|WT	collagen, type IV isoform X1 [Bombyx mori]					ENOG410XNMM(U:Intracellular trafficking, secretion, and vesicular transport)	ENOG410XNMM(integrin, beta)	K06237	COL4A	bmor04512(ECM-receptor interaction)	PF01391.21(Collagen:Collagen triple helix repeat (20 copies)); PF01413.22(C4:C-terminal tandem repeated domain in type 4 procollagen)	GO:0005201(molecular_function:extracellular matrix structural constituent); GO:0005604(cellular_component:basement membrane); GO:0032991(cellular_component:macromolecular complex); GO:0005581(cellular_component:collagen trimer); GO:0016020(cellular_component:membrane); GO:0005198(molecular_function:structural molecule activity); GO:0005575(cellular_component:cellular_component); GO:0030312(cellul…	extracellular	XP_037877659.1(collagen, type IV isoform X1 [Bombyx mori])		bmor:101736620;bmor:692625	signal_peptide(Sec/SPI)	520270	583560	738280	876430	867140	784800
XP_037867527.1	100389	73134.3	0.02686	0.7285	-0.457	0.092315	down	yes	-1.57073	-1.03468	Draper|WT	fragile X mental retardation syndrome-related protein 1 isoform X6 [Bombyx mori]					ENOG410ZDJG(S:Function unknown)	ENOG410ZDJG(fragile X mental retardation)	K15516	FMR		PF17904.4(KH_9:FMRP KH0 domain); PF18336.4(Tudor_FRX1:Fragile X mental retardation Tudor domain); PF00013.32(KH_1:KH domain); PF05641.15(Agenet:Agenet domain); PF12235.11(FXMRP1_C_core:Fragile X-related 1 protein core C terminal)	GO:0080090(biological_process:regulation of primary metabolic process); GO:0019222(biological_process:regulation of metabolic process); GO:2000112(biological_process:regulation of cellular macromolecule biosynthetic process); GO:0031323(biological_process:regulation of cellular metabolic process); GO:0003674(molecular_function:molecular_function); GO:0005488(molecular_function:binding); GO:000367…	cytoplasmic	XP_037867527.1(fragile X mental retardation syndrome-related protein 1 isoform X6 [Bombyx mori])		bmor:101737089	other	78354	76005	65044	111260	87758	102150
XP_004922998.1	55971	40751.1	0.01067	0.7281	-0.4578	0.0508141	down	yes	-1.97143	-1.29393	Draper|WT	serine/threonine-protein phosphatase 2A activator isoform X2 [Bombyx mori]			101742378		COG5057(T:Signal transduction mechanisms)	COG5057(PPIases accelerate the folding of proteins. It catalyzes the cis-trans isomerization of proline imidic peptide bonds in oligopeptides. Acts as a regulatory subunit for PP2A-like phosphatases modulating their activity or substrate specificity, probably by inducing a conformational change in the catalytic subunit, a direct target of the PPIase. Can reactivate inactive phosphatase PP2A-phosp…	K17605	PPP2R4, PTPA		PF03095.18(PTPA:Phosphotyrosyl phosphate activator (PTPA) protein)	GO:0019211(molecular_function:phosphatase activator activity); GO:0019208(molecular_function:phosphatase regulator activity); GO:0003674(molecular_function:molecular_function); GO:0008047(molecular_function:enzyme activator activity); GO:0098772(molecular_function:molecular function regulator); GO:0030234(molecular_function:enzyme regulator activity)	cytoplasmic	XP_004922998.1(serine/threonine-protein phosphatase 2A activator isoform X2 [Bombyx mori])		bmor:101742378	other	43398	0	0	49879	59385	58649
XP_037866553.1	136247	99129.3	0.04559	0.7276	-0.4588	0.126249	down	yes	-1.34104	-0.898737	Draper|WT	signal transducing adapter molecule 2 [Bombyx mori]					ENOG410XTSY(U:Intracellular trafficking, secretion, and vesicular transport)	ENOG410XTSY(signal transducing adaptor molecule (SH3 domain and ITAM motif))	K04705;K13710;K20520;K20123	STAM;ARHGEF7, PIXB;DBNL, ABP1;PACSIN	bmor04144(Endocytosis)	PF00790.22(VHS:VHS domain); PF00018.31(SH3_1:SH3 domain); PF14604.9(SH3_9:Variant SH3 domain); PF07653.20(SH3_2:Variant SH3 domain)	GO:0008104(biological_process:protein localization); GO:0043229(cellular_component:intracellular organelle); GO:0003674(molecular_function:molecular_function); GO:0005488(molecular_function:binding); GO:0043227(cellular_component:membrane-bounded organelle); GO:0043226(cellular_component:organelle); GO:0031982(cellular_component:vesicle); GO:0070727(biological_process:cellular macromolecule local…	cytoplasmic	XP_037866553.1(signal transducing adapter molecule 2 [Bombyx mori])		bmor:101742296;bmor:101738947;bmor:101745236;bmor:101742433;bmor:101740075	other	87908	113200	96280	131540	120710	156490
XP_037869261.1	201597	146403	0.00583	0.7262	-0.4616	0.03498	down	yes	-2.23359	-1.45606	Draper|WT	nuclear pore complex protein Nup154 [Bombyx mori]					COG5308(U:Intracellular trafficking, secretion, and vesicular transport)	COG5308(nuclear pore complex protein)	K14312	NUP155, NUP170, NUP157	bmor03013(Nucleocytoplasmic transport)	PF08801.14(Nucleoporin_N:Nup133 N terminal like); PF03177.17(Nucleoporin_C:Non-repetitive/WGA-negative nucleoporin C-terminal)	GO:0016787(molecular_function:hydrolase activity); GO:0004038(molecular_function:allantoinase activity); GO:0044248(biological_process:cellular catabolic process); GO:0034641(biological_process:cellular nitrogen compound metabolic process); GO:0006807(biological_process:nitrogen compound metabolic process); GO:0003674(molecular_function:molecular_function); GO:0005488(molecular_function:binding);…	cytoplasmic	XP_037869261.1(nuclear pore complex protein Nup154 [Bombyx mori])		bmor:101735499	other	146180	158410	134620	209860	186290	208640
XP_004932404.1	108897	79042.7	0.04779	0.7259	-0.4622	0.129969	down	yes	-1.32057	-0.886126	Draper|WT	probable peroxisomal acyl-coenzyme A oxidase 1 isoform X1 [Bombyx mori]	101744675	101744675	101744675		COG1960(S:Function unknown)	COG1960(Triacylglycerol Lipase)	K00232	E1.3.3.6, ACOX1, ACOX3	bmor00410(beta-Alanine metabolism); bmor01100(Metabolic pathways); bmor00071(Fatty acid degradation); bmor01200(Carbon metabolism); bmor04146(Peroxisome); bmor00592(alpha-Linolenic acid metabolism); bmor00640(Propanoate metabolism); bmor01212(Fatty acid metabolism); bmor01040(Biosynthesis of unsaturated fatty acids)	PF01756.22(ACOX:Acyl-CoA oxidase); PF14749.9(Acyl-CoA_ox_N:Acyl-coenzyme A oxidase N-terminal); PF02770.22(Acyl-CoA_dh_M:Acyl-CoA dehydrogenase, middle domain)	GO:0034440(biological_process:lipid oxidation); GO:0006631(biological_process:fatty acid metabolic process); GO:0006635(biological_process:fatty acid beta-oxidation); GO:1901363(molecular_function:heterocyclic compound binding); GO:0019752(biological_process:carboxylic acid metabolic process); GO:0044248(biological_process:cellular catabolic process); GO:0009062(biological_process:fatty acid cata…	cytoplasmic	XP_004932404.1(probable peroxisomal acyl-coenzyme A oxidase 1 isoform X1 [Bombyx mori])		bmor:101744100;bmor:101744530;bmor:101743803;bmor:101744386;bmor:101744675	other	63205	98667	75256	106720	107280	112690
XP_021204516.2	238203	172857	0.006271	0.7257	-0.4626	0.0363924	down	yes	-2.20197	-1.43887	Draper|WT	small glutamine-rich tetratricopeptide repeat-containing protein alpha [Bombyx mori]					COG0457(S:Function unknown)	COG0457(repeat-containing protein)	K09553;K16365;K21991;K04460	STIP1;SGTA;UNC45;PPP5C		PF00515.31(TPR_1:Tetratricopeptide repeat); PF07719.20(TPR_2:Tetratricopeptide repeat); PF13414.9(TPR_11:TPR repeat); PF16546.8(SGTA_dimer:Homodimerisation domain of SGTA); PF13181.9(TPR_8:Tetratricopeptide repeat); PF13432.9(TPR_16:Tetratricopeptide repeat); PF13431.9(TPR_17:Tetratricopeptide repeat); PF13424.9(TPR_12:Tetratricopeptide repeat)		cytoplasmic	XP_021204516.2(small glutamine-rich tetratricopeptide repeat-containing protein alpha [Bombyx mori])		bmor:101738451;bmor:101745024;bmor:101737064;bmor:692503;bmor:101744795	other	184110	173480	160980	221190	236100	257320
NP_001040348.1	157670	114387	0.02753	0.7255	-0.463	0.0932595	down	yes	-1.56004	-1.03026	Draper|WT	thioredoxin [Bombyx mori]	732882	732882	732882		ENOG410YQ2G(O:Posttranslational modification, protein turnover, chaperones)	ENOG410YQ2G(thioredoxin-like protein)	K03671	trxA		PF06201.16(PITH:PITH domain); PF00085.23(Thioredoxin:Thioredoxin); PF13098.9(Thioredoxin_2:Thioredoxin-like domain)		cytoplasmic	NP_001040348.1(thioredoxin [Bombyx mori])		bmor:692981;bmor:101740651;bmor:778509;bmor:101742793;bmor:732882	other	115630	107310	120220	143520	147540	181950
XP_021208437.1	58211	42139.8	0.009071	0.7239	-0.4661	0.0462034	down	yes	-2.04187	-1.33523	Draper|WT	probable Ufm1-specific protease 1 [Bombyx mori]					ENOG410XTJE(O:Posttranslational modification, protein turnover, chaperones)	ENOG410XTJE(ufm1-specific peptidase)	K01376;K24154	UFSP2;UFSP1		PF07910.16(Peptidase_C78:Peptidase family C78)	GO:0016787(molecular_function:hydrolase activity); GO:0140096(molecular_function:catalytic activity, acting on a protein); GO:0003824(molecular_function:catalytic activity); GO:0003674(molecular_function:molecular_function); GO:0008233(molecular_function:peptidase activity); GO:0008234(molecular_function:cysteine-type peptidase activity)	cytoplasmic	XP_021208437.1(probable Ufm1-specific protease 1 [Bombyx mori])		bmor:101739001;bmor:101738483	other	43157	0	0	52992	57363	64278
XP_037870128.1	341660	247107	0.001933	0.7233	-0.4673	0.0175457	down	yes	-2.71153	-1.75558	Draper|WT	brefeldin A-inhibited guanine nucleotide-exchange protein 1 [Bombyx mori]					COG5307(S:Function unknown)	COG5307(and Sec7 domain)	K12494;K18442;K18443;K12495;K18441	PSD;ARFGEF, BIG;GBF1;IQSEC;CYTH	bmor04144(Endocytosis)	PF01369.23(Sec7:Sec7 domain); PF20252.1(BIG2_C:BIG2 C-terminal domain); PF12783.10(Sec7_N:Guanine nucleotide exchange factor in Golgi transport N-terminal); PF16213.8(DCB:Dimerisation and cyclophilin-binding domain of Mon2); PF09324.13(DUF1981:Domain of unknown function (DUF1981))	GO:0008104(biological_process:protein localization); GO:0048583(biological_process:regulation of response to stimulus); GO:0003674(molecular_function:molecular_function); GO:0023051(biological_process:regulation of signaling); GO:0010646(biological_process:regulation of cell communication); GO:0050789(biological_process:regulation of biological process); GO:0051234(biological_process:establishmen…	cytoplasmic	XP_037870128.1(brefeldin A-inhibited guanine nucleotide-exchange protein 1 [Bombyx mori])		bmor:101739687;bmor:101745630;bmor:101744693;bmor:101745658;bmor:101739334	other	267500	249510	224310	341640	348090	335250
XP_037873267.1	61825	44657.7	0.04583	0.7223	-0.4693	0.126255	down	yes	-1.33876	-0.898716	Draper|WT	4-coumarate--CoA ligase 2 [Bombyx mori]					COG0318(I:Lipid transport and metabolism); COG0318(Q:Secondary metabolites biosynthesis, transport and catabolism)	COG0318(Amp-dependent synthetase and ligase); COG0318(Amp-dependent synthetase and ligase)	K01904	4CL	bmor00130(Ubiquinone and other terpenoid-quinone biosynthesis); bmor01100(Metabolic pathways)	PF00501.31(AMP-binding:AMP-binding enzyme); PF13193.9(AMP-binding_C:AMP-binding enzyme C-terminal domain)		mitochondrial	XP_037873267.1(4-coumarate--CoA ligase 2 [Bombyx mori])		bmor:101739690;bmor:101747041;bmor:101746908;bmor:101736671;bmor:101747180	other	39593	43428	50952	59171	54830	71474
NP_001037388.1	1.33357e+06	963100	0.001781	0.7222	-0.4695	0.0168877	down	yes	-2.7469	-1.77217	Draper|WT	selenophosphate synthetase 1 [Bombyx mori]	sps1	sps1	692787		COG0709(E:Amino acid transport and metabolism)	COG0709(Synthesizes selenophosphate from selenide and ATP (By similarity))	K01008	selD, SEPHS	bmor00450(Selenocompound metabolism); bmor01100(Metabolic pathways)	PF02769.25(AIRS_C:AIR synthase related protein, C-terminal domain); PF00586.27(AIRS:AIR synthase related protein, N-terminal domain)	GO:0035639(molecular_function:purine ribonucleoside triphosphate binding); GO:0016310(biological_process:phosphorylation); GO:0003674(molecular_function:molecular_function); GO:0005488(molecular_function:binding); GO:0043167(molecular_function:ion binding); GO:1901363(molecular_function:heterocyclic compound binding); GO:1901265(molecular_function:nucleoside phosphate binding); GO:0043168(molecul…	cytoplasmic	NP_001037388.1(selenophosphate synthetase 1 [Bombyx mori])		bmor:692787	other	932710	911190	1045400	1291000	1323700	1386000
XP_004924160.1	653407	470743	0.005365	0.7204	-0.4731	0.0333195	down	yes	-2.26962	-1.47717	Draper|WT	ATP-dependent RNA helicase dbp2 isoform X2 [Bombyx mori]			101743582		COG0513(U:Intracellular trafficking, secretion, and vesicular transport)	COG0513(Charged multivesicular body protein)	K13178;K12823	DDX17;DDX5, DBP2	bmor03040(Spliceosome)	PF00270.32(DEAD:DEAD/DEAH box helicase); PF00271.34(Helicase_C:Helicase conserved C-terminal domain); PF04851.18(ResIII:Type III restriction enzyme, res subunit)	GO:0035639(molecular_function:purine ribonucleoside triphosphate binding); GO:0003674(molecular_function:molecular_function); GO:0005488(molecular_function:binding); GO:0003676(molecular_function:nucleic acid binding); GO:0008186(molecular_function:RNA-dependent ATPase activity); GO:0043167(molecular_function:ion binding); GO:1901363(molecular_function:heterocyclic compound binding); GO:1901265(m…	nuclear	XP_004924160.1(ATP-dependent RNA helicase dbp2 isoform X2 [Bombyx mori])		bmor:101736496;bmor:101743381;bmor:732932;bmor:101746121;bmor:101743582	other	481060	416630	514540	633660	639770	686790
XP_004921902.1	63816.7	45950	0.03607	0.72	-0.4739	0.110393	down	yes	-1.44273	-0.957019	Draper|WT	alpha-mannosidase 2 [Bombyx mori]			101742043		ENOG410XQMZ(S:Function unknown)	ENOG410XQMZ(RNA binding motif protein)	K01231;K01191;K12311	MAN2;MAN2C1;MAN2B1, LAMAN	bmor00513(Various types of N-glycan biosynthesis); bmor00511(Other glycan degradation); bmor01100(Metabolic pathways); bmor04142(Lysosome); bmor00510(N-Glycan biosynthesis)	PF01074.25(Glyco_hydro_38N:Glycosyl hydrolases family 38 N-terminal domain); PF07748.16(Glyco_hydro_38C:Glycosyl hydrolases family 38 C-terminal domain); PF09261.14(Alpha-mann_mid:Alpha mannosidase middle domain)	GO:0016798(molecular_function:hydrolase activity, acting on glycosyl bonds); GO:0003674(molecular_function:molecular_function); GO:0044281(biological_process:small molecule metabolic process); GO:0031224(cellular_component:intrinsic component of membrane); GO:0043169(molecular_function:cation binding); GO:0016021(cellular_component:integral component of membrane); GO:0043167(molecular_function:io…	Golgi apparatus	XP_004921902.1(alpha-mannosidase 2 [Bombyx mori])		bmor:101742043;bmor:101738761;bmor:101742131;bmor:101746737;bmor:101743573	other	42984	39338	55528	69370	59011	63069
XP_037874702.1	189017	135510	0.0128	0.7169	-0.4802	0.056405	down	yes	-1.89245	-1.24861	Draper|WT	protein transport protein Sec24A [Bombyx mori]					COG5028(U:Intracellular trafficking, secretion, and vesicular transport)	COG5028(SEC24 family, member)	K14007	SEC24	bmor04141(Protein processing in endoplasmic reticulum)	PF04811.18(Sec23_trunk:Sec23/Sec24 trunk domain); PF04815.18(Sec23_helical:Sec23/Sec24 helical domain); PF08033.15(Sec23_BS:Sec23/Sec24 beta-sandwich domain); PF04810.18(zf-Sec23_Sec24:Sec23/Sec24 zinc finger)		cytoplasmic	XP_037874702.1(protein transport protein Sec24A [Bombyx mori])		bmor:101736562;bmor:101746623	other	144230	142700	119600	181110	177790	208150
XP_012550959.2	27490.6	19696.5	0.01508	0.7165	-0.481	0.0626809	down	yes	-1.82131	-1.2028	Draper|WT	conserved oligomeric Golgi complex subunit 8 isoform X2 [Bombyx mori]					ENOG410XNZ7(S:Function unknown)	ENOG410XNZ7(Oligomeric golgi complex)	K20295	COG8		PF04124.15(Dor1:Dor1-like family)	GO:0071705(biological_process:nitrogen compound transport); GO:0033036(biological_process:macromolecule localization); GO:0008104(biological_process:protein localization); GO:0032991(cellular_component:macromolecular complex); GO:0005575(cellular_component:cellular_component); GO:0070727(biological_process:cellular macromolecule localization); GO:0017119(cellular_component:Golgi transport complex…	cytoplasmic	XP_004932122.2(conserved oligomeric Golgi complex subunit 8 isoform X1 [Bombyx mori])		bmor:101736204	other	0	0	18176	30024	0	27949
NP_001036938.1	30168.3	21591.7	0.006531	0.7157	-0.4826	0.0372899	down	yes	-2.18436	-1.42829	Draper|WT	replication protein A1 [Bombyx mori]	BmRPA1	BmRPA1	692484	Replication protein A subunit	COG1599(L:Replication, recombination and repair)	COG1599(DNA replication)	K07466	RFA1, RPA1, rpa	bmor03440(Homologous recombination); bmor03030(DNA replication); bmor03460(Fanconi anemia pathway); bmor03430(Mismatch repair); bmor03420(Nucleotide excision repair)	PF08646.13(Rep_fac-A_C:Replication factor-A C terminal domain); PF16900.8(REPA_OB_2:Replication protein A OB domain); PF04057.15(Rep-A_N:Replication factor-A protein 1, N-terminal domain); PF01336.28(tRNA_anti-codon:OB-fold nucleic acid binding domain)	GO:0043169(molecular_function:cation binding); GO:0090304(biological_process:nucleic acid metabolic process); GO:0034641(biological_process:cellular nitrogen compound metabolic process); GO:0006807(biological_process:nitrogen compound metabolic process); GO:0003674(molecular_function:molecular_function); GO:0005488(molecular_function:binding); GO:0003676(molecular_function:nucleic acid binding); …	nuclear	NP_001036938.1(replication protein A1 [Bombyx mori])		bmor:692484	other	19554	20911	24310	29455	31862	29188
XP_037870574.1	39809.7	28347.7	0.006092	0.7121	-0.4898	0.0358432	down	yes	-2.21453	-1.44547	Draper|WT	WD repeat-containing protein 26 isoform X1 [Bombyx mori]					ENOG410XQ2U(S:Function unknown)	ENOG410XQ2U(WD repeat domain 26)	K12880;K14863;K10752;K22382;K03364	THOC3;WDR12, YTM1;RBBP4, HAT2, CAF1, MIS16;WDR26;CDH1, FZR1	bmor03013(Nucleocytoplasmic transport); bmor03040(Spliceosome); bmor04120(Ubiquitin mediated proteolysis)	PF00400.35(WD40:WD domain, G-beta repeat)		cytoplasmic	XP_028036038.1(WD repeat-containing protein 26 [Bombyx mandarina])		bmor:101740005;bmor:101743548;bmor:101736588;bmor:101742735;bmor:101736070	other	29581	31169	24293	40939	39591	38899
XP_004923642.1	568110	404400	0.009132	0.7118	-0.4905	0.0460721	down	yes	-2.03896	-1.33647	Draper|WT	B-cell receptor-associated protein 31 [Bombyx mori]	101735495	101735495	101735495		COG5374(S:Function unknown)	COG5374(b-cell receptor-associated protein)	K14009	BCAP31, BAP31	bmor04141(Protein processing in endoplasmic reticulum)	PF05529.15(Bap31:Bap31/Bap29 transmembrane region); PF18035.4(Bap31_Bap29_C:Bap31/Bap29 cytoplasmic coiled-coil domain)	GO:0008104(biological_process:protein localization); GO:0005789(cellular_component:endoplasmic reticulum membrane); GO:0031224(cellular_component:intrinsic component of membrane); GO:0070973(biological_process:protein localization to endoplasmic reticulum exit site); GO:0070972(biological_process:protein localization to endoplasmic reticulum); GO:0006888(biological_process:ER to Golgi vesicle-med…	extracellular	XP_004923642.1(B-cell receptor-associated protein 31 [Bombyx mori])		bmor:692879;bmor:101735495	other	401770	371130	440300	622800	553240	528290
XP_004922404.2	78619.3	55950.3	0.02075	0.7117	-0.4907	0.0778675	down	yes	-1.68277	-1.10859	Draper|WT	X-ray repair cross-complementing protein 6 [Bombyx mori]					ENOG410XNXU(L:Replication, recombination and repair)	ENOG410XNXU(X-ray repair complementing defective repair in Chinese hamster cells 6)	K10884	XRCC6, KU70, G22P1	bmor03450(Non-homologous end-joining)	PF02735.19(Ku:Ku70/Ku80 beta-barrel domain); PF03731.18(Ku_N:Ku70/Ku80 N-terminal alpha/beta domain); PF03730.17(Ku_C:Ku70/Ku80 C-terminal arm)	GO:0035639(molecular_function:purine ribonucleoside triphosphate binding); GO:0090304(biological_process:nucleic acid metabolic process); GO:0034641(biological_process:cellular nitrogen compound metabolic process); GO:0006807(biological_process:nitrogen compound metabolic process); GO:0003674(molecular_function:molecular_function); GO:0005488(molecular_function:binding); GO:0003676(molecular_func…	cytoplasmic	XP_004922404.2(X-ray repair cross-complementing protein 6 [Bombyx mori])		bmor:101736121	other	53663	55482	58706	86581	82272	67005
XP_004928889.1	74816	53240	0.04896	0.7116	-0.4909	0.131136	down	yes	-1.31007	-0.882244	Draper|WT	gephyrin [Bombyx mori]	BmGphn	BmGphn	101737361		COG1112(L:Replication, recombination and repair); COG0303(H:Coenzyme transport and metabolism); COG0521(H:Coenzyme transport and metabolism)	COG1112(Helicase); COG0303(Molybdenum cofactor synthesis domain protein); COG0521(molybdenum cofactor biosynthesis protein)	K15376	GPHN	bmor01100(Metabolic pathways); bmor01240(Biosynthesis of cofactors); bmor00790(Folate biosynthesis)	PF00994.27(MoCF_biosynth:Probable molybdopterin binding domain); PF03453.20(MoeA_N:MoeA N-terminal region (domain I and II)); PF03454.18(MoeA_C:MoeA C-terminal region (domain IV))	GO:0006777(biological_process:Mo-molybdopterin cofactor biosynthetic process); GO:0035639(molecular_function:purine ribonucleoside triphosphate binding); GO:0043169(molecular_function:cation binding); GO:0044249(biological_process:cellular biosynthetic process); GO:0006807(biological_process:nitrogen compound metabolic process); GO:0003674(molecular_function:molecular_function); GO:0005488(molecu…	cytoplasmic	XP_004928889.1(gephyrin [Bombyx mori])		bmor:101737361	other	50957	47473	61290	63611	74698	86139
XP_037870310.1	2.59536e+06	1.84695e+06	0.03414	0.7116	-0.4909	0.106014	down	yes	-1.46661	-0.974597	Draper|WT	reticulon-1-A isoform X4 [Bombyx mori]					ENOG410XPKH(U:Intracellular trafficking, secretion, and vesicular transport)	ENOG410XPKH(Reticulon)	K20721	RTN1		PF02453.20(Reticulon:Reticulon)	GO:0031090(cellular_component:organelle membrane); GO:0016021(cellular_component:integral component of membrane); GO:0016020(cellular_component:membrane); GO:0005789(cellular_component:endoplasmic reticulum membrane); GO:0005575(cellular_component:cellular_component); GO:0031224(cellular_component:intrinsic component of membrane); GO:0110165(cellular_component:cellular anatomical entity)	Golgi apparatus	XP_028037128.1(reticulon-1-A isoform X4 [Bombyx mandarina])		bmor:101739453	other	0	0	1794800	2994100	2349500	0
XP_004926246.1	75528.7	53539.3	0.04009	0.7089	-0.4963	0.116168	down	yes	-1.39686	-0.934876	Draper|WT	COP9 signalosome complex subunit 2 isoform X2 [Bombyx mori]	101740323	101740323	101740323		COG5159(O:Posttranslational modification, protein turnover, chaperones)	COG5159(cop9 signalosome complex subunit)	K03036;K12176	PSMD11, RPN6;COPS2, CSN2, TRIP15	bmor03050(Proteasome)	PF01399.30(PCI:PCI domain)	GO:0005737(cellular_component:cytoplasm); GO:0032991(cellular_component:macromolecular complex); GO:0005575(cellular_component:cellular_component); GO:0110165(cellular_component:cellular anatomical entity); GO:0008180(cellular_component:COP9 signalosome)	cytoplasmic	XP_004926246.1(COP9 signalosome complex subunit 2 isoform X2 [Bombyx mori])		bmor:101735320;bmor:101740323	other	43834	53946	62838	84150	67290	75146
NP_001037592.1	875057	620250	0.01658	0.7088	-0.4965	0.0668234	down	yes	-1.78015	-1.17501	Draper|WT	sorbitol dehydrogenase [Bombyx mori]	BmSDH-2	BmSDH-2	733025	Sorbitol dehydrogenase	COG1063(E:Amino acid transport and metabolism)	COG1063(Dehydrogenase)	K00121;K17818;K00008	frmA, ADH5, adhC;ARD1;SORD, gutB	bmor00620(Pyruvate metabolism); bmor01100(Metabolic pathways); bmor00071(Fatty acid degradation); bmor01200(Carbon metabolism); bmor00040(Pentose and glucuronate interconversions); bmor00051(Fructose and mannose metabolism); bmor00830(Retinol metabolism); bmor00010(Glycolysis / Gluconeogenesis); bmor00350(Tyrosine metabolism); bmor00980(Metabolism of xenobiotics by cytochrome P450); bmor00982(Dru…	PF08240.15(ADH_N:Alcohol dehydrogenase GroES-like domain); PF00107.29(ADH_zinc_N:Zinc-binding dehydrogenase); PF16912.8(Glu_dehyd_C:Glucose dehydrogenase C-terminus)	GO:0005488(molecular_function:binding); GO:0043169(molecular_function:cation binding); GO:0016614(molecular_function:oxidoreductase activity, acting on CH-OH group of donors); GO:0046914(molecular_function:transition metal ion binding); GO:0016616(molecular_function:oxidoreductase activity, acting on the CH-OH group of donors, NAD or NADP as acceptor); GO:0003939(molecular_function:L-iditol 2-deh…	cytoplasmic	NP_001037592.1(sorbitol dehydrogenase [Bombyx mori])		bmor:733095;bmor:732960;bmor:733025;bmor:101738079;bmor:100529206	other	654210	636940	569600	820530	812060	992580
XP_004921562.2	242853	172043	0.00917	0.7084	-0.4974	0.0461542	down	yes	-2.03716	-1.33569	Draper|WT	pre-mRNA-processing factor 19 [Bombyx mori]			101746688		ENOG410XPQV(A:RNA processing and modification)	ENOG410XPQV(PRP19 PSO4 pre-mRNA processing factor 19 homolog (S. cerevisiae))	K10599	PRPF19, PRP19	bmor03040(Spliceosome); bmor04120(Ubiquitin mediated proteolysis)	PF00400.35(WD40:WD domain, G-beta repeat); PF08606.14(Prp19:Prp19/Pso4-like); PF20426.1(NBCH_WD40:Neurobeachin beta propeller domain); PF11715.11(Nup160:Nucleoporin Nup120/160)	GO:0070534(biological_process:protein K63-linked ubiquitination); GO:0090304(biological_process:nucleic acid metabolic process); GO:0034641(biological_process:cellular nitrogen compound metabolic process); GO:0006807(biological_process:nitrogen compound metabolic process); GO:0003674(molecular_function:molecular_function); GO:0000398(biological_process:mRNA splicing, via spliceosome); GO:0000209(…	nuclear	XP_004921562.2(pre-mRNA-processing factor 19 [Bombyx mori])		bmor:101746688	other	163170	187130	165830	241210	221300	266050
XP_004922779.1	394207	278980	0.03433	0.7077	-0.4988	0.106448	down	yes	-1.4642	-0.972821	Draper|WT	3-oxoacyl-[acyl-carrier-protein] reductase FabG [Bombyx mori]	101737760	101737760	101737760		COG1028(G:Carbohydrate transport and metabolism)	COG1028(inositol monophosphatase)				PF13561.9(adh_short_C2:Enoyl-(Acyl carrier protein) reductase); PF00106.28(adh_short:short chain dehydrogenase); PF08659.13(KR:KR domain)		cytoplasmic	XP_004922779.1(3-oxoacyl-[acyl-carrier-protein] reductase FabG [Bombyx mori])		bmor:101746550;bmor:101737760;bmor:100862709;bmor:101746411;bmor:105842801	other	260720	325510	250710	364770	367680	450170
XP_037875756.1	60544.3	42840.3	0.02352	0.7076	-0.499	0.0843859	down	yes	-1.62838	-1.07368	Draper|WT	X-ray repair cross-complementing protein 5-like [Bombyx mori]					ENOG410YKH9(L:Replication, recombination and repair)	ENOG410YKH9(X-ray repair complementing defective repair in Chinese hamster cells 5)	K10885	XRCC5, KU80, G22P2	bmor03450(Non-homologous end-joining)	PF02735.19(Ku:Ku70/Ku80 beta-barrel domain); PF08785.14(Ku_PK_bind:Ku C terminal domain like)	GO:0035639(molecular_function:purine ribonucleoside triphosphate binding); GO:0032200(biological_process:telomere organization); GO:0090304(biological_process:nucleic acid metabolic process); GO:0034641(biological_process:cellular nitrogen compound metabolic process); GO:0006807(biological_process:nitrogen compound metabolic process); GO:0003674(molecular_function:molecular_function); GO:0005488(…	cytoplasmic	XP_037875756.1(X-ray repair cross-complementing protein 5-like [Bombyx mori])		bmor:119630430	other	39151	40252	49118	65631	53022	62980
XP_004923758.2	49279.7	34693.5	0.03285	0.704	-0.5064	0.103984	down	yes	-1.48333	-0.982991	Draper|WT	puff-specific protein Bx42 [Bombyx mori]					ENOG410XQGT(A:RNA processing and modification)	ENOG410XQGT(SNW domain containing 1)	K06063	SNW1, SKIIP, SKIP	bmor04330(Notch signaling pathway); bmor03040(Spliceosome)	PF02731.18(SKIP_SNW:SKIP/SNW domain)	GO:0090304(biological_process:nucleic acid metabolic process); GO:0034641(biological_process:cellular nitrogen compound metabolic process); GO:0006807(biological_process:nitrogen compound metabolic process); GO:0044237(biological_process:cellular metabolic process); GO:1901360(biological_process:organic cyclic compound metabolic process); GO:0006139(biological_process:nucleobase-containing compou…	nuclear	XP_004923758.2(puff-specific protein Bx42 [Bombyx mori])		bmor:101741945	other	0	0	37864	48380	42557	56902
XP_012549771.2	116823	82176	0.02916	0.7034	-0.5076	0.0960246	down	yes	-1.53506	-1.01757	Draper|WT	RNA-binding protein 26 isoform X5 [Bombyx mori]					ENOG410Y2TW(S:Function unknown); ENOG41119BA(S:Function unknown)	ENOG410Y2TW(RNA binding motif protein); ENOG41119BA(negative regulation of phosphatase activity)	K13192	RBM26		PF14605.9(Nup35_RRM_2:Nup53/35/40-type RNA recognition motif); PF01480.20(PWI:PWI domain)		nuclear	XP_012549771.2(RNA-binding protein 26 isoform X5 [Bombyx mori])		bmor:101739423	other	79590	89601	77337	119440	98858	132170
NP_001040113.1	119107	83765	0.04079	0.7033	-0.5078	0.117078	down	yes	-1.38934	-0.931486	Draper|WT	cystathionine gamma-lyase [Bombyx mori]	692801	692801	692801	Cystathionine gamma-lyase	COG0626(E:Amino acid transport and metabolism)	COG0626(cystathionine)	K01758	CTH	bmor00260(Glycine, serine and threonine metabolism); bmor00270(Cysteine and methionine metabolism); bmor01100(Metabolic pathways); bmor00450(Selenocompound metabolism); bmor01230(Biosynthesis of amino acids)	PF01053.23(Cys_Met_Meta_PP:Cys/Met metabolism PLP-dependent enzyme); PF00155.24(Aminotran_1_2:Aminotransferase class I and II); PF06838.14(Met_gamma_lyase:Methionine gamma-lyase)	GO:0005488(molecular_function:binding); GO:0019752(biological_process:carboxylic acid metabolic process); GO:0070279(molecular_function:vitamin B6 binding); GO:0044249(biological_process:cellular biosynthetic process); GO:0006807(biological_process:nitrogen compound metabolic process); GO:0003674(molecular_function:molecular_function); GO:0044281(biological_process:small molecule metabolic proces…	cytoplasmic	NP_001040113.1(cystathionine gamma-lyase [Bombyx mori])		bmor:692801	other	93605	87010	70680	108420	110400	138500
NP_001040536.1	328280	230687	0.005232	0.7027	-0.509	0.032781	down	yes	-2.2805	-1.48424	Draper|WT	proteasome subunit beta 7 [Bombyx mori]	733124	733124	733124	Proteasome subunit beta	COG0638(J:Translation, ribosomal structure and biogenesis)	COG0638(Binds to the 60S ribosomal subunit and prevents its association with the 40S ribosomal subunit to form the 80S initiation complex in the cytoplasm)	K02739;K02738;K02737;K02729	PSMB7;PSMB6;PSMB5;PSMA5	bmor03050(Proteasome)	PF00227.29(Proteasome:Proteasome subunit); PF12465.11(Pr_beta_C:Proteasome beta subunits C terminal)	GO:0004175(molecular_function:endopeptidase activity); GO:0043229(cellular_component:intracellular organelle); GO:0006807(biological_process:nitrogen compound metabolic process); GO:0003674(molecular_function:molecular_function); GO:0008233(molecular_function:peptidase activity); GO:0004298(molecular_function:threonine-type endopeptidase activity); GO:0043227(cellular_component:membrane-bounded o…	cytoplasmic	NP_001040536.1(proteasome subunit beta 7 [Bombyx mori])		bmor:733124;bmor:692836;bmor:101740220;bmor:101745852	other	221000	262120	208940	318490	342440	323910
XP_004930162.1	382907	268477	0.001672	0.7012	-0.5121	0.0162161	down	yes	-2.77417	-1.78979	Draper|WT	probable very-long-chain enoyl-CoA reductase art-1 [Bombyx mori]	101742899	101742899	101742899		ENOG410XR2S(S:Function unknown)	ENOG410XR2S(Trans-2,3-enoyl-CoA)	K10258	TER, TSC13, CER10	bmor00062(Fatty acid elongation); bmor01100(Metabolic pathways); bmor01212(Fatty acid metabolism); bmor01040(Biosynthesis of unsaturated fatty acids)	PF02544.19(Steroid_dh:3-oxo-5-alpha-steroid 4-dehydrogenase); PF00240.26(ubiquitin:Ubiquitin family)	GO:0044238(biological_process:primary metabolic process); GO:0006629(biological_process:lipid metabolic process); GO:0016628(molecular_function:oxidoreductase activity, acting on the CH-CH group of donors, NAD or NADP as acceptor); GO:0071704(biological_process:organic substance metabolic process); GO:0016627(molecular_function:oxidoreductase activity, acting on the CH-CH group of donors); GO:001…	cytoplasmic	XP_004930162.1(probable very-long-chain enoyl-CoA reductase art-1 [Bombyx mori])		bmor:101742899	other	251490	262960	290980	399900	366350	382470
XP_004930165.1	103165	72245.2	0.02183	0.7003	-0.514	0.080081	down	yes	-1.66075	-1.09642	Draper|WT	Golgi phosphoprotein 3 homolog sauron [Bombyx mori]	101743324	101743324	101743324		ENOG410XRT6(U:Intracellular trafficking, secretion, and vesicular transport)	ENOG410XRT6(Golgi phosphoprotein)	K15620	GOLPH3, GPP34		PF05719.14(GPP34:Golgi phosphoprotein 3 (GPP34))	GO:0005794(cellular_component:Golgi apparatus); GO:0005543(molecular_function:phospholipid binding); GO:0043231(cellular_component:intracellular membrane-bounded organelle); GO:0035091(molecular_function:phosphatidylinositol binding); GO:0016020(cellular_component:membrane); GO:0008289(molecular_function:lipid binding); GO:0005575(cellular_component:cellular_component); GO:0043229(cellular_compon…	cytoplasmic	XP_004930165.1(Golgi phosphoprotein 3 homolog sauron [Bombyx mori])		bmor:101743324	other	63960	85897	0	113080	98232	98184
XP_004927864.1	141639	99080	0.002373	0.6995	-0.5156	0.020001	down	yes	-2.62288	-1.69873	Draper|WT	alpha-tocopherol transfer protein-like [Bombyx mori]	101741724	101741724	101741724		ENOG410XRSQ(F:Nucleotide transport and metabolism)	ENOG410XRSQ(5-Nucleotidase)				PF00650.23(CRAL_TRIO:CRAL/TRIO domain)	GO:0008023(cellular_component:transcription elongation factor complex); GO:0032774(biological_process:RNA biosynthetic process); GO:0090304(biological_process:nucleic acid metabolic process); GO:0044249(biological_process:cellular biosynthetic process); GO:0034641(biological_process:cellular nitrogen compound metabolic process); GO:0006807(biological_process:nitrogen compound metabolic process); …	cytoplasmic	XP_004927864.1(alpha-tocopherol transfer protein-like [Bombyx mori])		bmor:101746829;bmor:101746033;bmor:101741197;bmor:101746275;bmor:101741724	other	0	97921	91116	148640	0	135920
NP_001095933.1	62323.7	43466	0.02178	0.6974	-0.5199	0.0800358	down	yes	-1.66174	-1.09666	Draper|WT	lactate dehydrogenase [Bombyx mori]	LDH	LDH	100124423	L-lactate dehydrogenase	COG0039(C:Energy production and conversion)	COG0039(Catalyzes the reversible oxidation of malate to oxaloacetate (By similarity))	K00016	LDH, ldh	bmor00620(Pyruvate metabolism); bmor00010(Glycolysis / Gluconeogenesis); bmor00640(Propanoate metabolism); bmor00270(Cysteine and methionine metabolism); bmor01100(Metabolic pathways)	PF00056.26(Ldh_1_N:lactate/malate dehydrogenase, NAD binding domain); PF02866.21(Ldh_1_C:lactate/malate dehydrogenase, alpha/beta C-terminal domain)	GO:0005737(cellular_component:cytoplasm); GO:0016614(molecular_function:oxidoreductase activity, acting on CH-OH group of donors); GO:0006082(biological_process:organic acid metabolic process); GO:0016616(molecular_function:oxidoreductase activity, acting on the CH-OH group of donors, NAD or NADP as acceptor); GO:0071704(biological_process:organic substance metabolic process); GO:0009987(biologic…	cytoplasmic	NP_001095933.1(lactate dehydrogenase [Bombyx mori])		bmor:100124423	other	37894	49843	42661	68570	63028	55373
XP_004930200.1	311063	216730	0.02426	0.6967	-0.5214	0.086312	down	yes	-1.61493	-1.06388	Draper|WT	zinc finger protein on ecdysone puffs [Bombyx mori]			101735936		ENOG4111HAM(S:Function unknown)	ENOG4111HAM(CDKN1A interacting zinc finger protein 1)						nuclear	XP_004930200.1(zinc finger protein on ecdysone puffs [Bombyx mori])		bmor:101735936	other	171510	239200	239480	293570	300300	339320
XP_037871680.1	84375.1	58212	0.02109	0.6899	-0.5355	0.0788647	down	yes	-1.67572	-1.10306	Draper|WT	serine/threonine-protein kinase mig-15 isoform X8 [Bombyx mori]					ENOG410XPHR(T:Signal transduction mechanisms)	ENOG410XPHR(mitogen-activated protein kinase kinase kinase kinase)	K04412;K08834;K08840;K08833;K08838	STK3, MST2;MYO3, DFNB30;TNIK;MAP4K5, KHS1;STK24_25_MST4	bmor04214(Apoptosis - fly); bmor04745(Phototransduction - fly); bmor04391(Hippo signaling pathway - fly); bmor04013(MAPK signaling pathway - fly); bmor04392(Hippo signaling pathway - multiple species)	PF00780.25(CNH:CNH domain); PF00069.28(Pkinase:Protein kinase domain); PF07714.20(PK_Tyr_Ser-Thr:Protein tyrosine and serine/threonine kinase); PF03109.19(ABC1:ABC1 atypical kinase-like domain)		cytoplasmic	XP_037871680.1(serine/threonine-protein kinase mig-15 isoform X8 [Bombyx mori])		bmor:101746832;bmor:100144578;bmor:101739468;bmor:101739321;bmor:101735425	other	50918	71022	52696	90166	0	82942
XP_004932573.1	65925	45159	0.0005477	0.685	-0.5458	0.00888027	down	yes	-3.2536	-2.05109	Draper|WT	ER membrane protein complex subunit 3 [Bombyx mori]	101739285	101739285	101739285		ENOG410XQK6(S:Function unknown)	ENOG410XQK6(ER membrane protein complex subunit 3)	K23564	EMC3, TMEM111		PF01956.19(EMC3_TMCO1:Integral membrane protein EMC3/TMCO1-like)	GO:0005575(cellular_component:cellular_component); GO:0016021(cellular_component:integral component of membrane); GO:0110165(cellular_component:cellular anatomical entity); GO:0031224(cellular_component:intrinsic component of membrane)	Golgi apparatus	XP_004932573.1(ER membrane protein complex subunit 3 [Bombyx mori])		bmor:101739285	other	46498	46345	42634	63097	68746	65932
XP_012551672.1	264393	180953	0.01866	0.6844	-0.5471	0.0723245	down	yes	-1.72886	-1.14065	Draper|WT	glycerol-3-phosphate acyltransferase 1, mitochondrial isoform X1 [Bombyx mori]					COG2937(I:Lipid transport and metabolism)	COG2937(glycerol3phosphate acyltransferase)	K00629;K00649	GPAT1_2;GNPAT	bmor01100(Metabolic pathways); bmor00561(Glycerolipid metabolism); bmor00564(Glycerophospholipid metabolism); bmor04146(Peroxisome)	PF19277.2(GPAT_C:Glycerol-3-phosphate acyltransferase C-terminal region); PF01553.24(Acyltransferase:Acyltransferase)		ER	XP_012551672.1(glycerol-3-phosphate acyltransferase 1, mitochondrial isoform X1 [Bombyx mori])		bmor:101740254;bmor:101744539	other	181680	167260	193920	304400	237500	251280
XP_004922901.1	120440	82412.7	0.000663	0.6843	-0.5473	0.00938808	down	yes	-3.17198	-2.02696	Draper|WT	nuclear envelope integral membrane protein 1 [Bombyx mori]			101736352		ENOG410ZZKM(S:Function unknown)	ENOG410ZZKM(Transmembrane protein 194A)				PF10225.12(NEMP:NEMP family)	GO:0031090(cellular_component:organelle membrane); GO:0005637(cellular_component:nuclear inner membrane); GO:0016021(cellular_component:integral component of membrane); GO:0016020(cellular_component:membrane); GO:0031965(cellular_component:nuclear membrane); GO:0005575(cellular_component:cellular_component); GO:0031224(cellular_component:intrinsic component of membrane); GO:0019866(cellular_compo…	plasma membrane	XP_004922901.1(nuclear envelope integral membrane protein 1 [Bombyx mori])		bmor:101736352	signal_peptide(Sec/SPI)	82739	0	0	122640	113000	125680
XP_021208053.1	47439	32459	0.002603	0.6842	-0.5475	0.0209423	down	yes	-2.58286	-1.67877	Draper|WT	protein ELYS isoform X5 [Bombyx mori]					ENOG410XQV6(K:Transcription)	ENOG410XQV6(AT hook containing transcription factor 1)	K25129	AHCTF1, ELYS	bmor03013(Nucleocytoplasmic transport)	PF13934.9(ELYS:Nuclear pore complex assembly); PF16687.8(ELYS-bb:beta-propeller of ELYS nucleoporin)		nuclear	XP_021208053.1(protein ELYS isoform X5 [Bombyx mori])		bmor:101741033	other	30064	35656	31657	48222	49558	44537
NP_001036889.1	230690	157667	0.003843	0.6835	-0.549	0.0265017	down	yes	-2.4142	-1.57656	Draper|WT	farnesyl pyrophosphate syntase [Bombyx mori]	BmFPS	BmFPS	692433		COG0142(H:Coenzyme transport and metabolism)	COG0142(synthase)	K00787	FDPS	bmor00900(Terpenoid backbone biosynthesis); bmor01100(Metabolic pathways)	PF00348.20(polyprenyl_synt:Polyprenyl synthetase)	GO:0071704(biological_process:organic substance metabolic process); GO:0044238(biological_process:primary metabolic process); GO:0004161(molecular_function:dimethylallyltranstransferase activity); GO:0006629(biological_process:lipid metabolic process); GO:0004659(molecular_function:prenyltransferase activity); GO:0003824(molecular_function:catalytic activity); GO:0006720(biological_process:isopre…	cytoplasmic	NP_001036889.1(farnesyl pyrophosphate syntase [Bombyx mori])		bmor:692433;bmor:100101208;bmor:100101207	other	162090	134910	176000	228510	233020	230540
NP_001040326.1	369807	251900	0.0037	0.6812	-0.5538	0.026196	down	yes	-2.43063	-1.5816	Draper|WT	mitochondrial prohibitin complex protein 2 [Bombyx mori]	693108	693108	693108	Prohibitin	COG0330(O:Posttranslational modification, protein turnover, chaperones)	COG0330(Band 7 protein)	K17081;K17080	PHB2;PHB1		PF01145.28(Band_7:SPFH domain / Band 7 family)	GO:0031090(cellular_component:organelle membrane); GO:0016020(cellular_component:membrane); GO:0019866(cellular_component:organelle inner membrane); GO:0031966(cellular_component:mitochondrial membrane); GO:0005575(cellular_component:cellular_component); GO:0005743(cellular_component:mitochondrial inner membrane); GO:0110165(cellular_component:cellular anatomical entity)	cytoplasmic	NP_001040326.1(mitochondrial prohibitin complex protein 2 [Bombyx mori])		bmor:693108;bmor:692987	other	264610	266500	224590	395000	366810	347610
NP_001040529.1	1.19903e+06	816003	0.0146	0.6806	-0.5551	0.0611645	down	yes	-1.83535	-1.21343	Draper|WT	H2A histone family member V [Bombyx mori]	h2a.z	h2a.z	733117	Histone H2A	COG5262(B:Chromatin structure and dynamics)	COG5262(histone h2a)	K11251	H2A		PF00125.27(Histone:Core histone H2A/H2B/H3/H4); PF16211.8(Histone_H2A_C:C-terminus of histone H2A)	GO:0000786(cellular_component:nucleosome); GO:0044815(cellular_component:DNA packaging complex); GO:0043229(cellular_component:intracellular organelle); GO:0003674(molecular_function:molecular_function); GO:0005488(molecular_function:binding); GO:0003676(molecular_function:nucleic acid binding); GO:0003677(molecular_function:DNA binding); GO:0043227(cellular_component:membrane-bounded organelle);…	nuclear	NP_001040529.1(H2A histone family member V [Bombyx mori])		bmor:100301498;bmor:100301499;bmor:692353;bmor:101738772;bmor:733117	other	719540	780670	947800	1104400	1174000	1318700
XP_037875970.1	266997	181357	0.02545	0.6792	-0.5581	0.088471	down	yes	-1.59414	-1.05315	Draper|WT	transcription elongation regulator 1 isoform X3 [Bombyx mori]					ENOG41102ZZ(S:Function unknown); ENOG410XPZW(A:RNA processing and modification); ENOG41100G3(K:Transcription); ENOG410ZY79(A:RNA processing and modification)	ENOG41102ZZ(FF domain); ENOG410XPZW(transcription elongation regulator); ENOG41100G3(FF domain); ENOG410ZY79(FF domain)	K12824	TCERG1, CA150	bmor03040(Spliceosome)	PF01846.22(FF:FF domain); PF00397.29(WW:WW domain)		nuclear	XP_037875970.1(transcription elongation regulator 1 isoform X3 [Bombyx mori])		bmor:101739300	other	145450	170370	228250	267120	271020	262850
XP_037873668.1	33387.4	22650	0.04589	0.6784	-0.5598	0.126257	down	yes	-1.33819	-0.89871	Draper|WT	uncharacterized protein LOC101746239 [Bombyx mori]					ENOG410ZDH9(S:Function unknown)	ENOG410ZDH9(Protein of unknown function (DUF1487))					GO:0003824(molecular_function:catalytic activity); GO:0016903(molecular_function:oxidoreductase activity, acting on the aldehyde or oxo group of donors); GO:0003674(molecular_function:molecular_function); GO:0016620(molecular_function:oxidoreductase activity, acting on the aldehyde or oxo group of donors, NAD or NADP as acceptor); GO:0016491(molecular_function:oxidoreductase activity)	peroxisomal	XP_037873668.1(uncharacterized protein LOC101746239 [Bombyx mori])		bmor:101746239	other	16667	0	25307	0	29568	0
XP_012545482.1	85052	57670.7	0.02043	0.6781	-0.5604	0.0769385	down	yes	-1.68952	-1.1138	Draper|WT	transmembrane protein 179 [Bombyx mori]	101743928	101743928	101743928		ENOG410YEVA(S:Function unknown)	ENOG410YEVA(Transmembrane protein 179)					GO:0005575(cellular_component:cellular_component); GO:0016021(cellular_component:integral component of membrane); GO:0110165(cellular_component:cellular anatomical entity); GO:0031224(cellular_component:intrinsic component of membrane)	plasma membrane	XP_012545482.1(transmembrane protein 179 [Bombyx mori])		bmor:101743928	other	49111	70842	53059	91035	80846	83275
NP_001243911.1	116033	78598.6	0.01277	0.6774	-0.5619	0.0565073	down	yes	-1.89347	-1.24782	Draper|WT	survivin-1 [Bombyx mori]	100862752	100862752	100862752		ENOG410XP8C(O:Posttranslational modification, protein turnover, chaperones)	ENOG410XP8C(ubiquitin-conjugating enzyme)	K10581;K08731;K10573;K06689	UBE2O;BIRC5;UBE2A, UBC2, RAD6A;UBE2D, UBC4, UBC5	bmor04141(Protein processing in endoplasmic reticulum); bmor04624(Toll and Imd signaling pathway); bmor04215(Apoptosis - multiple species); bmor04120(Ubiquitin mediated proteolysis); bmor04013(MAPK signaling pathway - fly)	PF00179.29(UQ_con:Ubiquitin-conjugating enzyme); PF12356.11(BIRC6:Baculoviral IAP repeat-containing protein 6); PF00653.24(BIR:Inhibitor of Apoptosis domain)	GO:0019787(molecular_function:ubiquitin-like protein transferase activity); GO:0003674(molecular_function:molecular_function); GO:0009987(biological_process:cellular process); GO:0051726(biological_process:regulation of cell cycle); GO:0140096(molecular_function:catalytic activity, acting on a protein); GO:0012501(biological_process:programmed cell death); GO:0006915(biological_process:apoptotic …	cytoplasmic	NP_001243911.1(survivin-1 [Bombyx mori])		bmor:100302609;bmor:101741122;bmor:101740080;bmor:101738264;bmor:100862752	other	88802	0	0	113080	125030	109990
NP_001266375.1	268300	181447	0.03187	0.6763	-0.5643	0.102254	down	yes	-1.49648	-0.990279	Draper|WT	low molecular 30 kDa lipoprotein PBMHPC-19-like precursor [Bombyx mori]	101735775	101735775	101735775							PF03260.16(Lipoprotein_11:Lepidopteran low molecular weight (30 kD) lipoprotein)	GO:0005575(cellular_component:cellular_component); GO:0005576(cellular_component:extracellular region); GO:0110165(cellular_component:cellular anatomical entity)	extracellular	NP_001266375.1(low molecular 30 kDa lipoprotein PBMHPC-19-like precursor [Bombyx mori])		bmor:101735775;bmor:693044;bmor:101735447;bmor:101746885;bmor:100146102	signal_peptide(Sec/SPI)	135150	183380	225810	257530	269210	278160
XP_004923679.2	144670	97284.7	0.01601	0.6725	-0.5724	0.0652692	down	yes	-1.79534	-1.18523	Draper|WT	structural maintenance of chromosomes protein 1A [Bombyx mori]					COG1196(J:Translation, ribosomal structure and biogenesis)	COG1196(Nucleolar protein)	K06636;K06674;K06675	SMC1;SMC2;SMC4		PF02463.22(SMC_N:RecF/RecN/SMC N terminal domain); PF06470.16(SMC_hinge:SMC proteins Flexible Hinge Domain); PF13304.9(AAA_21:AAA domain, putative AbiEii toxin, Type IV TA system); PF13555.9(AAA_29:P-loop containing region of AAA domain)		cytoplasmic	XP_004923679.2(structural maintenance of chromosomes protein 1A [Bombyx mori])		bmor:101737751;bmor:101740265;bmor:101742926;bmor:101736252	other	102510	77104	112240	137670	155470	140870
XP_004929678.1	336743	226417	0.004878	0.6724	-0.5726	0.031492	down	yes	-2.31087	-1.50166	Draper|WT	ubiquilin-1 isoform X2 [Bombyx mori]	101740241	101740241	101740241		ENOG410XT8C(O:Posttranslational modification, protein turnover, chaperones); COG5272(O:Posttranslational modification, protein turnover, chaperones)	ENOG410XT8C(STI1); COG5272(STI1)	K04523;K12158	UBQLN, DSK2;NEDD8	bmor04141(Protein processing in endoplasmic reticulum)	PF00240.26(ubiquitin:Ubiquitin family); PF00627.34(UBA:UBA/TS-N domain); PF11976.11(Rad60-SLD:Ubiquitin-2 like Rad60 SUMO-like); PF17830.4(STI1:STI1 domain)		nuclear	XP_004929678.1(ubiquilin-1 isoform X2 [Bombyx mori])		bmor:101740241;bmor:101744114	other	248050	210050	221150	306010	344400	359820
XP_004930452.1	62307.3	41725.3	0.009035	0.6697	-0.5784	0.0462418	down	yes	-2.04359	-1.33487	Draper|WT	probable protein phosphatase 2C 11 [Bombyx mori]	101741975	101741975	101741975		COG0631(C:Energy production and conversion)	COG0631(citrate synthase)	K04461;K17499;K17506;K17501;K14803	PPM1B, PP2CB;PPM1G, PP2CG;PPM1L, PP2CE;PPM1E, POPX1;PTC2_3	bmor04013(MAPK signaling pathway - fly)	PF00481.24(PP2C:Protein phosphatase 2C)	GO:0016791(molecular_function:phosphatase activity); GO:0016311(biological_process:dephosphorylation); GO:0006470(biological_process:protein dephosphorylation); GO:0004721(molecular_function:phosphoprotein phosphatase activity); GO:0042578(molecular_function:phosphoric ester hydrolase activity); GO:0006807(biological_process:nitrogen compound metabolic process); GO:0003674(molecular_function:mole…	cytoplasmic	XP_004930452.1(probable protein phosphatase 2C 11 [Bombyx mori])		bmor:101740492;bmor:101740712;bmor:101745294;bmor:101737962;bmor:101741975	other	36969	43821	44386	55149	64848	66925
XP_037867170.1	66918.7	44805.7	0.00244	0.6696	-0.5786	0.0202444	down	yes	-2.61083	-1.69348	Draper|WT	protein FAM8A1 [Bombyx mori]					ENOG4111F0T(S:Function unknown)	ENOG4111F0T(Family with sequence similarity 8, member A1)				PF06271.15(RDD:RDD family)	GO:0005575(cellular_component:cellular_component); GO:0016021(cellular_component:integral component of membrane); GO:0110165(cellular_component:cellular anatomical entity); GO:0031224(cellular_component:intrinsic component of membrane)	cytoplasmic	XP_037867170.1(protein FAM8A1 [Bombyx mori])		bmor:101742511	other	48834	0	38757	68684	65080	0
XP_004928683.1	231223	154463	0.001827	0.668	-0.5821	0.0171706	down	yes	-2.73589	-1.76496	Draper|WT	116 kDa U5 small nuclear ribonucleoprotein component [Bombyx mori]			101736447		COG0480(O:Posttranslational modification, protein turnover, chaperones)	COG0480(HSPA (heat shock 70kDa) binding protein, cytoplasmic cochaperone 1)	K14536;K12852;K02355;K03234	RIA1;EFTUD2;fusA, GFM, EFG;EEF2	bmor03008(Ribosome biogenesis in eukaryotes); bmor03040(Spliceosome)	PF00009.30(GTP_EFTU:Elongation factor Tu GTP binding domain); PF16004.8(EFTUD2:116 kDa U5 small nuclear ribonucleoprotein component N-terminus); PF03764.21(EFG_IV:Elongation factor G, domain IV); PF00679.27(EFG_C:Elongation factor G C-terminus); PF03144.28(GTP_EFTU_D2:Elongation factor Tu domain 2); PF14492.9(EFG_III:Elongation Factor G, domain III)	GO:0035639(molecular_function:purine ribonucleoside triphosphate binding); GO:0003674(molecular_function:molecular_function); GO:0005488(molecular_function:binding); GO:0043167(molecular_function:ion binding); GO:1901363(molecular_function:heterocyclic compound binding); GO:1901265(molecular_function:nucleoside phosphate binding); GO:0043168(molecular_function:anion binding); GO:0019001(molecular…	cytoplasmic	XP_004928683.1(116 kDa U5 small nuclear ribonucleoprotein component [Bombyx mori])		bmor:101746335;bmor:733027;bmor:101738219;bmor:101740296;bmor:101736447	other	158750	151160	153480	211280	244940	237450
XP_037873834.1	123983	82811	0.002976	0.6679	-0.5823	0.0230694	down	yes	-2.52491	-1.63677	Draper|WT	mitochondrial phosphoenolpyruvate carboxykinase isoform X4 [Bombyx mori]					COG1274(C:Energy production and conversion)	COG1274(Catalyzes the conversion of oxaloacetate (OAA) to phosphoenolpyruvate (PEP), the rate-limiting step in the metabolic pathway that produces glucose from lactate and other precursors derived from the citric acid cycle (By similarity))	K01596	E4.1.1.32, pckA, PCK	bmor00620(Pyruvate metabolism); bmor00010(Glycolysis / Gluconeogenesis); bmor01100(Metabolic pathways); bmor00020(Citrate cycle (TCA cycle)); bmor04068(FoxO signaling pathway)	PF00821.21(PEPCK_GTP:Phosphoenolpyruvate carboxykinase C-terminal P-loop domain); PF17297.5(PEPCK_N:Phosphoenolpyruvate carboxykinase N-terminal domain)	GO:0035639(molecular_function:purine ribonucleoside triphosphate binding); GO:0016310(biological_process:phosphorylation); GO:0005996(biological_process:monosaccharide metabolic process); GO:0003674(molecular_function:molecular_function); GO:0005488(molecular_function:binding); GO:0044283(biological_process:small molecule biosynthetic process); GO:0043167(molecular_function:ion binding); GO:19013…	mitochondrial	XP_037873834.1(mitochondrial phosphoenolpyruvate carboxykinase isoform X4 [Bombyx mori])		bmor:733130	other	75853	78447	94133	127220	118290	126440
NP_001093088.1	76654.9	51058.8	0.002746	0.6661	-0.5862	0.0216822	down	yes	-2.55972	-1.6637	Draper|WT	ring finger protein 5 [Bombyx mori]	100101162	100101162	100101162	RING-type E3 ubiquitin transferase	ENOG4111IHV(O:Posttranslational modification, protein turnover, chaperones)	ENOG4111IHV(Ring finger protein)	K10696;K10666	BRE1;RNF5	bmor04141(Protein processing in endoplasmic reticulum)	PF13920.9(zf-C3HC4_3:Zinc finger, C3HC4 type (RING finger)); PF13639.9(zf-RING_2:Ring finger domain); PF00097.28(zf-C3HC4:Zinc finger, C3HC4 type (RING finger)); PF13923.9(zf-C3HC4_2:Zinc finger, C3HC4 type (RING finger)); PF14634.9(zf-RING_5:zinc-RING finger domain); PF13445.9(zf-RING_UBOX:RING-type zinc-finger); PF14447.9(Prok-RING_4:Prokaryotic RING finger family 4); PF12678.10(zf-rbx1:RING-H2…	GO:0005783(cellular_component:endoplasmic reticulum); GO:0044248(biological_process:cellular catabolic process); GO:0043229(cellular_component:intracellular organelle); GO:0006807(biological_process:nitrogen compound metabolic process); GO:0003674(molecular_function:molecular_function); GO:0005488(molecular_function:binding); GO:0043632(biological_process:modification-dependent macromolecule cata…	cytoplasmic	NP_001093088.1(ring finger protein 5 [Bombyx mori])		bmor:100101162;bmor:101745732	other	0	0	49298	0	69523	0
XP_037870096.1	144660	96144.7	0.01771	0.6646	-0.5894	0.0696593	down	yes	-1.75154	-1.15696	Draper|WT	lysosomal alpha-mannosidase isoform X4 [Bombyx mori]					ENOG410XQMZ(G:Carbohydrate transport and metabolism)	ENOG410XQMZ(Mannosidase alpha class)	K01231;K01191;K12311	MAN2;MAN2C1;MAN2B1, LAMAN	bmor00513(Various types of N-glycan biosynthesis); bmor00511(Other glycan degradation); bmor01100(Metabolic pathways); bmor04142(Lysosome); bmor00510(N-Glycan biosynthesis)	PF01074.25(Glyco_hydro_38N:Glycosyl hydrolases family 38 N-terminal domain); PF07748.16(Glyco_hydro_38C:Glycosyl hydrolases family 38 C-terminal domain); PF09261.14(Alpha-mann_mid:Alpha mannosidase middle domain); PF17677.4(Glyco_hydro38C2:Glycosyl hydrolases family 38 C-terminal beta sandwich domain)		extracellular	XP_037870096.1(lysosomal alpha-mannosidase isoform X4 [Bombyx mori])		bmor:101742043;bmor:101738761;bmor:101746737;bmor:101736644;bmor:101743573	signal_peptide(Sec/SPI)	104790	107610	76034	154450	130290	149240
XP_037876240.1	47314	31445.7	0.0008251	0.6646	-0.5894	0.0106213	down	yes	-3.07826	-1.97341	Draper|WT	lopap [Bombyx mori]					ENOG4110TA7(S:Function unknown); COG3040(S:Function unknown); ENOG4110R73(S:Function unknown)	ENOG4110TA7(-); COG3040(-); ENOG4110R73(Lipocalin / cytosolic fatty-acid binding protein family)	K18271;K03098	RBP4;APOD		PF00061.26(Lipocalin:Lipocalin / cytosolic fatty-acid binding protein family)	GO:0031409(molecular_function:pigment binding); GO:0003674(molecular_function:molecular_function); GO:0005488(molecular_function:binding)	extracellular	XP_037876240.1(lopap [Bombyx mori])		bmor:692624;bmor:692416;bmor:101745175;bmor:101745319;bmor:101742419	signal_peptide(Sec/SPI)	30056	31660	32621	50481	45857	45604
XP_037874595.1	737230	487597	0.01947	0.6614	-0.5964	0.0742447	down	yes	-1.71041	-1.12928	Draper|WT	microtubule-associated protein futsch isoform X37 [Bombyx mori]					ENOG410XRYM(S:Function unknown)	ENOG410XRYM(Microtubule-associated protein)						nuclear	XP_037874595.1(microtubule-associated protein futsch isoform X37 [Bombyx mori])		bmor:101744170	other	467440	388140	607210	753700	753340	704650
XP_004928949.1	68001.4	44916.2	0.0429	0.6605	-0.5984	0.121009	down	yes	-1.36744	-0.917147	Draper|WT	somatomedin-B and thrombospondin type-1 domain-containing protein [Bombyx mori]			101745621		ENOG4111K8M(S:Function unknown); ENOG41100PZ(S:Function unknown); ENOG411278B(S:Function unknown)	ENOG4111K8M(somatomedin B and thrombospondin, type 1 domain containing); ENOG41100PZ(-); ENOG411278B(Somatomedin B domain)				PF19028.3(TSP1_spondin:Spondin-like TSP1 domain); PF00090.22(TSP_1:Thrombospondin type 1 domain); PF01033.20(Somatomedin_B:Somatomedin B domain)		extracellular	XP_004928949.1(somatomedin-B and thrombospondin type-1 domain-containing protein [Bombyx mori])		bmor:101745621;bmor:101745789	signal_peptide(Sec/SPI)	39890	0	52146	78724	54954	0
XP_004921787.2	86065	56817	0.03006	0.6602	-0.599	0.0980759	down	yes	-1.52187	-1.00839	Draper|WT	unc-112-related protein isoform X3 [Bombyx mori]					ENOG410XS1B(S:Function unknown)	ENOG410XS1B(fermitin family member)	K17083;K06271	FERMT2, KIND2;TLN		PF18124.4(Kindlin_2_N:Kindlin-2 N-terminal domain); PF00373.21(FERM_M:FERM central domain)		cytoplasmic	XP_004921787.2(unc-112-related protein isoform X3 [Bombyx mori])		bmor:101737978;bmor:101737442;bmor:101735325	other	71820	41524	57107	87201	83087	87907
XP_037872345.1	97619.3	64274.7	0.0159	0.6584	-0.603	0.0650705	down	yes	-1.79833	-1.18655	Draper|WT	bleomycin hydrolase isoform X1 [Bombyx mori]					COG3579(E:Amino acid transport and metabolism)	COG3579(aminopeptidase c)	K01372	BLMH, pepC		PF03051.18(Peptidase_C1_2:Peptidase C1-like family)	GO:0005737(cellular_component:cytoplasm); GO:0004177(molecular_function:aminopeptidase activity); GO:0044238(biological_process:primary metabolic process); GO:1901564(biological_process:organonitrogen compound metabolic process); GO:0016787(molecular_function:hydrolase activity); GO:0019538(biological_process:protein metabolic process); GO:0003824(molecular_function:catalytic activity); GO:014009…	cytoplasmic	XP_037872345.1(bleomycin hydrolase isoform X1 [Bombyx mori])		bmor:101743988	other	73144	64454	55226	84648	103660	104550
XP_004925423.1	44391.3	29118.7	0.01669	0.656	-0.6082	0.0671393	down	yes	-1.77728	-1.17296	Draper|WT	WD repeat-containing protein 18 [Bombyx mori]	101742973	101742973	101742973		COG2319(S:Function unknown); ENOG410XRMS(S:Function unknown)	COG2319(Poly (ADP-ribose) polymerase); ENOG410XRMS(ankyrin repeat and LEM domain containing 2)	K03363;K14555;K11806;K14829;K03364	CDC20;UTP13, TBL3;DCAF13, WDSOF1;IPI3;CDH1, FZR1	bmor03008(Ribosome biogenesis in eukaryotes); bmor04120(Ubiquitin mediated proteolysis)	PF00400.35(WD40:WD domain, G-beta repeat); PF20426.1(NBCH_WD40:Neurobeachin beta propeller domain)	GO:0016787(molecular_function:hydrolase activity); GO:0003674(molecular_function:molecular_function); GO:0003824(molecular_function:catalytic activity)	cytoplasmic	XP_004925423.1(WD repeat-containing protein 18 [Bombyx mori])		bmor:101742973;bmor:101743321;bmor:101736004;bmor:101738065;bmor:101743548	other	32601	0	23366	48236	45362	39576
XP_037873238.1	41865.3	27444.7	0.02388	0.6555	-0.6093	0.0853891	down	yes	-1.62178	-1.06855	Draper|WT	echinoderm microtubule-associated protein-like 2 isoform X5 [Bombyx mori]					ENOG410XNTQ(S:Function unknown); COG2319(S:Function unknown)	ENOG410XNTQ(Echinoderm microtubule associated protein like); COG2319(wd repeat)	K18595;K15542;K04536	EML1_2;PFS2;GNB1	bmor03015(mRNA surveillance pathway)	PF00400.35(WD40:WD domain, G-beta repeat); PF03451.17(HELP:HELP motif); PF12894.10(ANAPC4_WD40:Anaphase-promoting complex subunit 4 WD40 domain)		cytoplasmic	XP_037873238.1(echinoderm microtubule-associated protein-like 2 isoform X5 [Bombyx mori])		bmor:101737123;bmor:101740990;bmor:101743885;bmor:733012	other	23638	32813	25883	38599	39170	47827
XP_004933417.1	58214.7	38134.7	0.04929	0.6551	-0.6102	0.131523	down	yes	-1.30715	-0.880967	Draper|WT	mitotic spindle assembly checkpoint protein MAD1 [Bombyx mori]			101746684		ENOG410ZCEV(S:Function unknown)	ENOG410ZCEV(Mitotic spindle assembly checkpoint protein)	K06679	MAD1		PF05557.16(MAD:Mitotic checkpoint protein)		nuclear	XP_004933417.1(mitotic spindle assembly checkpoint protein MAD1 [Bombyx mori])		bmor:101746684	other	33964	48294	32146	49507	67068	58069
XP_004930383.1	70367	46025.7	0.01052	0.6541	-0.6124	0.0502123	down	yes	-1.97757	-1.2991	Draper|WT	ankyrin repeat and MYND domain-containing protein 2 [Bombyx mori]	101744038	101744038	101744038		ENOG410XPNY(S:Function unknown)	ENOG410XPNY(Ankyrin repeat and MYND domain containing 2)	K24030;K24633;K21435	ZMYND10;ANKMY2, ZMYND20, DAF25;ANKRD6		PF13637.9(Ank_4:Ankyrin repeats (many copies)); PF12796.10(Ank_2:Ankyrin repeats (3 copies)); PF00023.33(Ank:Ankyrin repeat); PF13606.9(Ank_3:Ankyrin repeat); PF13857.9(Ank_5:Ankyrin repeats (many copies)); PF01753.21(zf-MYND:MYND finger)	GO:0043169(molecular_function:cation binding); GO:0046872(molecular_function:metal ion binding); GO:0003674(molecular_function:molecular_function); GO:0005488(molecular_function:binding); GO:0043167(molecular_function:ion binding)	cytoplasmic	XP_004930383.1(ankyrin repeat and MYND domain-containing protein 2 [Bombyx mori])		bmor:101747202;bmor:101744038;bmor:101745065	other	48679	37737	51661	70734	64484	75883
NP_001040480.1	151340	98792.7	0.002035	0.6528	-0.6153	0.0180098	down	yes	-2.68931	-1.74425	Draper|WT	protein phosphatase 1 catalytic subunit [Bombyx mori]	733020	733020	733020	Serine/threonine-protein phosphatase	ENOG410XPVF(J:Translation, ribosomal structure and biogenesis); COG0639(J:Translation, ribosomal structure and biogenesis)	ENOG410XPVF(40S ribosomal protein S8); COG0639(40S ribosomal protein S8)	K15423;K04382;K06269;K15498	PPP4C;PPP2C;PPP1C;PPP6C	bmor04140(Autophagy - animal); bmor03015(mRNA surveillance pathway); bmor04136(Autophagy - other); bmor04013(MAPK signaling pathway - fly); bmor04350(TGF-beta signaling pathway); bmor04391(Hippo signaling pathway - fly)	PF00149.31(Metallophos:Calcineurin-like phosphoesterase); PF16891.8(STPPase_N:Serine-threonine protein phosphatase N-terminal domain)	GO:0098590(cellular_component:plasma membrane region); GO:0016791(molecular_function:phosphatase activity); GO:0016787(molecular_function:hydrolase activity); GO:1903293(cellular_component:phosphatase complex); GO:0042578(molecular_function:phosphoric ester hydrolase activity); GO:0003674(molecular_function:molecular_function); GO:0005488(molecular_function:binding); GO:0043169(molecular_function…	cytoplasmic	NP_001040480.1(protein phosphatase 1 catalytic subunit [Bombyx mori])		bmor:733020;bmor:101742306;bmor:101737641;bmor:101737820;bmor:732977	other	108470	99502	88406	148610	145230	160180
XP_012549333.1	327363	213703	0.01893	0.6528	-0.6153	0.0729715	down	yes	-1.72262	-1.13679	Draper|WT	sulfotransferase 1C3 isoform X1 [Bombyx mori]			101738942		ENOG4111H56(S:Function unknown)	ENOG4111H56(Sulfotransferase)	K01016;K01025	SULT1E1, STE;SULT1	bmor01100(Metabolic pathways)	PF00685.30(Sulfotransfer_1:Sulfotransferase domain); PF13469.9(Sulfotransfer_3:Sulfotransferase family)	GO:0003824(molecular_function:catalytic activity); GO:0016740(molecular_function:transferase activity); GO:0016782(molecular_function:transferase activity, transferring sulfur-containing groups); GO:0008146(molecular_function:sulfotransferase activity); GO:0003674(molecular_function:molecular_function)	cytoplasmic	XP_012549333.1(sulfotransferase 1C3 isoform X1 [Bombyx mori])		bmor:101741119;bmor:101741180;bmor:101738942;bmor:101746489;bmor:101741032	other	245570	181540	214000	282130	339520	360440
XP_004925855.2	65516	42728.8	0.03638	0.6522	-0.6166	0.111022	down	yes	-1.43902	-0.954553	Draper|WT	putative inorganic phosphate cotransporter [Bombyx mori]					ENOG410XPWC(G:Carbohydrate transport and metabolism); ENOG4110JNM(G:Carbohydrate transport and metabolism); COG0477(G:Carbohydrate transport and metabolism); ENOG410XRH7(G:Carbohydrate transport and metabolism)	ENOG410XPWC(solute carrier family 17); ENOG4110JNM(Major Facilitator Superfamily); COG0477(Major Facilitator Superfamily); ENOG410XRH7(Major Facilitator Superfamily)	K08193	SLC17A		PF07690.19(MFS_1:Major Facilitator Superfamily); PF00083.27(Sugar_tr:Sugar (and other) transporter)	GO:0005215(molecular_function:transporter activity); GO:0016021(cellular_component:integral component of membrane); GO:0005575(cellular_component:cellular_component); GO:0022857(molecular_function:transmembrane transporter activity); GO:0003674(molecular_function:molecular_function); GO:0110165(cellular_component:cellular anatomical entity); GO:0031224(cellular_component:intrinsic component of me…	cytoplasmic	XP_004925855.2(putative inorganic phosphate cotransporter [Bombyx mori])		bmor:101744405;bmor:101744259;bmor:101738703;bmor:101744119;bmor:101746286	other	0	0	48402	71658	51958	72932
XP_004930634.1	246573	160710	0.0003234	0.6518	-0.6175	0.00660482	down	yes	-3.47703	-2.17948	Draper|WT	uncharacterized protein LOC101737963 [Bombyx mori]	101737963	101737963	101737963		ENOG410Y1IK(S:Function unknown); ENOG4110QPT(S:Function unknown); ENOG41129KS(S:Function unknown)	ENOG410Y1IK(Protein of unknown function (DUF3421)); ENOG4110QPT(Protein of unknown function (DUF3421)); ENOG41129KS(Protein of unknown function (DUF3421))				PF11901.11(DUF3421:Protein of unknown function (DUF3421))		cytoplasmic	XP_004930634.1(uncharacterized protein LOC101737963 [Bombyx mori])		bmor:101739845;bmor:778521;bmor:101746066;bmor:101739569;bmor:101737963	other	157420	160940	163770	245240	234790	259690
XP_012551890.1	30789.3	20055.1	0.004205	0.6514	-0.6184	0.028444	down	yes	-2.3752	-1.54586	Draper|WT	uncharacterized protein LOC101736907 isoform X2 [Bombyx mori]	101736907	101736907	101736907		ENOG410Y5YP(S:Function unknown)	ENOG410Y5YP(-)						cytoplasmic	XP_012551890.1(uncharacterized protein LOC101736907 isoform X2 [Bombyx mori])		bmor:101736907	other	20133	0	0	34180	28191	29997
NP_001037217.1	1.49433e+06	970650	0.02477	0.6496	-0.6224	0.0872496	down	yes	-1.6059	-1.05919	Draper|WT	60S ribosomal protein L18 [Bombyx mori]	RpL18	RpL18	692694	60S ribosomal protein L18	COG1727(J:Translation, ribosomal structure and biogenesis); ENOG41122RA(S:Function unknown)	COG1727(Ribosomal protein); ENOG41122RA(LSM14A, SCD6 homolog A (S. cerevisiae))	K02883	RP-L18e, RPL18	bmor03010(Ribosome)	PF17135.7(Ribosomal_L18:Ribosomal protein 60S L18 and 50S L18e)	GO:0043232(cellular_component:intracellular non-membrane-bounded organelle); GO:0044249(biological_process:cellular biosynthetic process); GO:0034641(biological_process:cellular nitrogen compound metabolic process); GO:0006807(biological_process:nitrogen compound metabolic process); GO:0003674(molecular_function:molecular_function); GO:0034645(biological_process:cellular macromolecule biosyntheti…	cytoplasmic	NP_001037217.1(60S ribosomal protein L18 [Bombyx mori])		bmor:692694	other	1111900	896770	903280	1333400	1394400	1755200
XP_012545246.1	110273	71637.7	0.04106	0.6496	-0.6224	0.116905	down	yes	-1.38648	-0.932128	Draper|WT	DDRGK domain-containing protein 1 isoform X1 [Bombyx mori]					ENOG4111IPW(S:Function unknown)	ENOG4111IPW(DDRGK domain containing 1)	K23344	DDRGK1		PF09756.12(DDRGK:DDRGK domain)	GO:0005575(cellular_component:cellular_component); GO:0016021(cellular_component:integral component of membrane); GO:0110165(cellular_component:cellular anatomical entity); GO:0031224(cellular_component:intrinsic component of membrane)	Golgi apparatus	XP_012545246.1(DDRGK domain-containing protein 1 isoform X1 [Bombyx mori])		bmor:100271899	other	85770	54459	74684	100310	101820	128690
XP_012548410.1	140328	90651.5	0.001995	0.646	-0.6304	0.0177296	down	yes	-2.69789	-1.75106	Draper|WT	RNA pseudouridylate synthase domain-containing protein 2 isoform X3 [Bombyx mori]					COG0564(J:Translation, ribosomal structure and biogenesis)	COG0564(pseudouridine synthase activity)				PF00849.25(PseudoU_synth_2:RNA pseudouridylate synthase)		cytoplasmic	XP_012548410.1(RNA pseudouridylate synthase domain-containing protein 2 isoform X3 [Bombyx mori])		bmor:101735634;bmor:101737404	other	86885	0	0	142040	0	0
XP_012546241.1	91296.3	58911.7	0.003599	0.6453	-0.632	0.0256519	down	yes	-2.44261	-1.59071	Draper|WT	pyridoxal-dependent decarboxylase domain-containing protein 1 isoform X3 [Bombyx mori]			101742683		ENOG410XYFU(S:Function unknown)	ENOG410XYFU(pyridoxal-dependent decarboxylase domain containing 1)					GO:0005488(molecular_function:binding); GO:0044237(biological_process:cellular metabolic process); GO:0019752(biological_process:carboxylic acid metabolic process); GO:0070279(molecular_function:vitamin B6 binding); GO:0003674(molecular_function:molecular_function); GO:0030170(molecular_function:pyridoxal phosphate binding); GO:1901363(molecular_function:heterocyclic compound binding); GO:0043168…	cytoplasmic	XP_012546241.1(pyridoxal-dependent decarboxylase domain-containing protein 1 isoform X3 [Bombyx mori])		bmor:101742683	other	58807	63060	54868	94611	81969	97309
XP_037875260.1	232420	148847	6.94e-05	0.6404	-0.643	0.00263035	down	yes	-4.10045	-2.57834	Draper|WT	uncharacterized protein LOC101735791 [Bombyx mori]					ENOG410XNNU(U:Intracellular trafficking, secretion, and vesicular transport)	ENOG410XNNU(nucleoporin)	K14314	NUP210, GP210	bmor03013(Nucleocytoplasmic transport)			plasma membrane	XP_037875260.1(uncharacterized protein LOC101735791 [Bombyx mori])		bmor:101735791	signal_peptide(Sec/SPI)	156580	145470	144490	233860	226660	236740
XP_004932625.1	47976.3	30717	0.002469	0.6403	-0.6432	0.0203262	down	yes	-2.60572	-1.69173	Draper|WT	cullin-5 [Bombyx mori]	101741088	101741088	101741088		COG5647(S:Function unknown)	COG5647(ZnF_C2H2)	K10609;K03870;K10612;K03869	CUL4;CUL2;CUL5;CUL3	bmor04341(Hedgehog signaling pathway - fly); bmor03420(Nucleotide excision repair); bmor04120(Ubiquitin mediated proteolysis)	PF00888.25(Cullin:Cullin family); PF10557.12(Cullin_Nedd8:Cullin protein neddylation domain)		cytoplasmic	XP_004932625.1(cullin-5 [Bombyx mori])		bmor:101746317;bmor:101739865;bmor:101735981;bmor:101741088;bmor:101741946	other	34789	30802	26560	48598	46179	49152
XP_037868065.1	154067	98613.7	0.007088	0.6401	-0.6436	0.0395142	down	yes	-2.14886	-1.40314	Draper|WT	phosphatidylinositol-binding clathrin assembly protein LAP isoform X7 [Bombyx mori]					ENOG410XQ90(U:Intracellular trafficking, secretion, and vesicular transport)	ENOG410XQ90(Clathrin assembly protein)	K20044	PICALM		PF07651.19(ANTH:ANTH domain); PF01417.23(ENTH:ENTH domain)		cytoplasmic	XP_037868065.1(phosphatidylinositol-binding clathrin assembly protein LAP isoform X7 [Bombyx mori])		bmor:101735410	other	89976	88815	117050	143010	162870	156320
NP_001037356.1	1.09333e+06	696200	0.0329	0.6368	-0.6511	0.103987	down	yes	-1.48267	-0.982977	Draper|WT	45 kDa immunophilin FKBP45 [Bombyx mori]	FKBP45	FKBP45	692771	FK506-binding protein	COG0545(J:Translation, ribosomal structure and biogenesis)	COG0545(One of the primary rRNA binding proteins, this protein initially binds near the 5'-end of the 23S rRNA. It is important during the early stages of 50S assembly. It makes multiple contacts with different domains of the 23S rRNA in the assembled 50S subunit and ribosome (By similarity))	K09577;K14826;K09568;K09569	FKBP14;FPR3_4;FKBP1;FKBP2		PF00254.31(FKBP_C:FKBP-type peptidyl-prolyl cis-trans isomerase); PF17800.4(NPL:Nucleoplasmin-like domain)	GO:0016853(molecular_function:isomerase activity); GO:0140096(molecular_function:catalytic activity, acting on a protein); GO:0016859(molecular_function:cis-trans isomerase activity); GO:0003824(molecular_function:catalytic activity); GO:0003674(molecular_function:molecular_function); GO:0003755(molecular_function:peptidyl-prolyl cis-trans isomerase activity)	cytoplasmic	NP_001037356.1(45 kDa immunophilin FKBP45 [Bombyx mori])		bmor:732917;bmor:100141467;bmor:692771;bmor:101736991;bmor:733041	other	755970	710730	621900	1327000	952000	1001000
XP_004933929.2	67011	42583.7	0.01543	0.6355	-0.654	0.0633913	down	yes	-1.81135	-1.1979	Draper|WT	uncharacterized protein LOC101737178 [Bombyx mori]					ENOG41113Z1(S:Function unknown)	ENOG41113Z1(-)						cytoplasmic	XP_004933929.2(uncharacterized protein LOC101737178 [Bombyx mori])		bmor:101737178	other	0	35299	50759	62058	74981	63994
XP_004930111.2	84477	53637	0.02526	0.6349	-0.6554	0.0883892	down	yes	-1.59739	-1.05355	Draper|WT	death-inducer obliterator 1 isoform X3 [Bombyx mori]					ENOG411031H(S:Function unknown); ENOG410ZCN4(S:Function unknown)	ENOG411031H(death inducer-obliterator 1); ENOG410ZCN4(SPOC domain containing 1)	K14960;K03145;K19415	CXXC1, SPP1, CPS40;TFIIS;PHF8, JHDM1F		PF07500.17(TFIIS_M:Transcription factor S-II (TFIIS), central domain); PF07744.16(SPOC:SPOC domain); PF07533.19(BRK:BRK domain); PF00628.32(PHD:PHD-finger)	GO:0032774(biological_process:RNA biosynthetic process); GO:0006139(biological_process:nucleobase-containing compound metabolic process); GO:0090304(biological_process:nucleic acid metabolic process); GO:0044249(biological_process:cellular biosynthetic process); GO:0043229(cellular_component:intracellular organelle); GO:0006807(biological_process:nitrogen compound metabolic process); GO:0003674(m…	nuclear	XP_012549216.2(death-inducer obliterator 1 isoform X1 [Bombyx mori])		bmor:101746803;bmor:732942;bmor:101742619;bmor:101735661;bmor:101741800	other	59559	49628	51724	84395	70107	98929
XP_037875049.1	74227.3	47061.3	0.008513	0.634	-0.6574	0.0444266	down	yes	-2.06941	-1.35226	Draper|WT	coproporphirynogen oxidase isoform X2 [Bombyx mori]					COG0408(H:Coenzyme transport and metabolism)	COG0408(Key enzyme in heme biosynthesis. Catalyzes the oxidative decarboxylation of propionic acid side chains of rings A and B of coproporphyrinogen III (By similarity))	K00228	CPOX, hemF	bmor00860(Porphyrin metabolism); bmor01100(Metabolic pathways); bmor01240(Biosynthesis of cofactors)	PF01218.21(Coprogen_oxidas:Coproporphyrinogen III oxidase)	GO:0006778(biological_process:porphyrin-containing compound metabolic process); GO:0006779(biological_process:porphyrin-containing compound biosynthetic process); GO:0044249(biological_process:cellular biosynthetic process); GO:0034641(biological_process:cellular nitrogen compound metabolic process); GO:0006807(biological_process:nitrogen compound metabolic process); GO:0003674(molecular_function…	cytoplasmic	XP_037875049.1(coproporphirynogen oxidase isoform X2 [Bombyx mori])		bmor:692932	other	43538	56286	41360	70631	71495	80556
XP_037867747.1	37868.7	23915.7	0.03705	0.6315	-0.6631	0.111782	down	yes	-1.43109	-0.951591	Draper|WT	peptidyl-prolyl cis-trans isomerase G isoform X2 [Bombyx mori]					COG0652(S:Function unknown)	COG0652(protein 2 3 complex, subunit)	K05864;K09567;K09566;K09565	PPID, CYPD;PPIH, CYPH;PPIG;PPIF	bmor03040(Spliceosome)	PF00160.24(Pro_isomerase:Cyclophilin type peptidyl-prolyl cis-trans isomerase/CLD)		nuclear	XP_037867747.1(peptidyl-prolyl cis-trans isomerase G isoform X2 [Bombyx mori])		bmor:692737;bmor:101741170;bmor:101741386;bmor:692862;bmor:101741904	other	25857	18460	27430	41890	30698	41018
XP_037875579.1	98202.7	61754	0.006004	0.6288	-0.6693	0.0355223	down	yes	-2.22084	-1.44938	Draper|WT	interleukin enhancer binding factor isoform X2 [Bombyx mori]					ENOG410XQCJ(K:Transcription)	ENOG410XQCJ(Interleukin enhancer binding factor 2)	K13203;K13089	ZFR;ILF2		PF07528.17(DZF:DZF domain)		cytoplasmic	XP_028034355.1(interleukin enhancer-binding factor 2 homolog isoform X2 [Bombyx mandarina])		bmor:101746099;bmor:732918	other	63338	69563	52361	91962	95346	107300
XP_037870946.1	38682	24315.1	0.008678	0.6286	-0.6698	0.0450662	down	yes	-2.06108	-1.34605	Draper|WT	TIP41-like protein isoform X2 [Bombyx mori]					ENOG410XT96(S:Function unknown)	ENOG410XT96(TIP41, TOR signaling pathway regulator-like (S. cerevisiae))	K17607	TIPRL, TIP41		PF04176.16(TIP41:TIP41-like family)	GO:0051336(biological_process:regulation of hydrolase activity); GO:0019220(biological_process:regulation of phosphate metabolic process); GO:0043666(biological_process:regulation of phosphoprotein phosphatase activity); GO:0019222(biological_process:regulation of metabolic process); GO:0065009(biological_process:regulation of molecular function); GO:0060255(biological_process:regulation of macro…	cytoplasmic	XP_028039183.1(TIP41-like protein isoform X2 [Bombyx mandarina])		bmor:101744267	other	22964	0	27218	33922	0	42961
[truncated: 301 more rows]

## Sheet: 3
Table S3. Significantly enriched GO terms of 263 upreglulated DEPs in major functional groups.
#	Protein numbers	GO ID	GO Description	GO Term(Level1)	Ratio in study	Ratio in pop	pvalue	qvalue
Metabolic process
1	5	GO:0006541	glutamine metabolic process	BP	0.0276243	0.00432277	0.000192685	0.025049
2	3	GO:0009112	nucleobase metabolic process	BP	0.0165746	0.00360231	0.0178583	0.0326983
[truncated: 40 more rows]

## Sheet: 4
Table S4. Significantly enriched GO terms of 483 downregluated DEPs in major functional groups.
[truncated: 55 more rows]

[truncated: 3 more sheets: 5, 6, 7]
